# Supplementary material for: Metabolic differentiation of surface and invasive cells of yeast colony biofilms revealed by gene expression profiling
Source: BMC Genomics. 2017 Oct 23;18:814. doi: 10.1186/s12864-017-4214-4 (PMC5654107; doi:10.1186/s12864-017-4214-4)
Supplement: Supplementary file 2 — Table S1. Log ratios and p-values from DESeq analysis of read counts. Table S2. Genes and lncRNAs expressed at a higher level in aerial cells. Table S3. Genes and lncRNAs expressed at a higher level in roots. Table S4. S. cerevisiae orthologs of C. albicans secreted proteins. Table S5. Mapping and relative expression of lncRNA to lncRNA loci in GTF file. Table S6. All lncRNAs upregulated 2-fold in aerial or root and lying within 1.5 kB of a coding gene. Table S7. Yeast strains used in this study. Table S8. Primers and plasmids used in this study. (XLSX 2047 kb) [file 12864_2017_4214_MOESM2_ESM.xlsx]

## Sheet: Table S1
Log ratios and p-values from DESeq analysis of read counts
Locus ID	Log ratio (root sample/aerial sample)	p-value	Gene name	Description
antisense_AAC1	-0.0841313	0.846051
antisense_AAT2	0.278692	0.650856
antisense_ABF2	0.12446	0.665474
antisense_ABP1	-0.941621	0.0133499
antisense_ACB1	0.0329368	0.936466
antisense_ACN9	-0.0278503	0.953278
antisense_ACP1	-0.721008	0.0636697
antisense_ADH2	-0.558826	0.368394
antisense_ADY4	0.759763	0.00480257
antisense_AHP1	-0.0402688	0.947458
antisense_AMD2	0.0977592	0.674332
antisense_ANB1	0.134875	0.823122
antisense_APS2	0.694838	0.139539
antisense_APS3	0.68745	0.101305
antisense_ARF3	1.52552	7.49807e-07
antisense_ARK1	0.613365	0.0289262
antisense_ARO4	0.325264	0.568112
antisense_ASI3	-1.52327	2.56125e-10
antisense_ASK1	0.0374731	0.889407
antisense_ATO3	-0.571023	0.31277
antisense_ATP17	-0.0209195	0.95125
antisense_AVT5	-0.867604	0.0218955
antisense_AVT6	0.224911	0.452507
antisense_BET1	-0.333169	0.254408
antisense_BET2	0.117385	0.802338
antisense_BET3	-0.657822	0.0934855
antisense_BIO5	0.150528	0.618573
antisense_BTS1	-0.477543	0.0820529
antisense_BUB2	-0.51371	0.220017
antisense_CAC2	-0.410404	0.282507
antisense_CAR2	0.304098	0.468782
antisense_CAT2	-0.663403	0.267798
antisense_CBP4	-0.120721	0.78853
antisense_CCW12	0.18353	0.768057
antisense_CEP3	-0.0574834	0.815335
antisense_CIS3	-0.773648	0.186042
antisense_CKB1	-0.190368	0.499187
antisense_COF1	0.335221	0.589753
antisense_COQ9	1.16389	0.0387935
antisense_COS9	-0.223446	0.682748
antisense_COX12	0.183641	0.677331
antisense_COX20	1.50255	0.000655803
antisense_CPR1	0.514854	0.402846
antisense_CPR2	-0.21225	0.683535
antisense_CPR2-sec	0.271188	0.45635
antisense_CRD1	0.153234	0.68731
antisense_CSI2	-0.292209	0.352991
antisense_CTH1	-0.438114	0.264288
antisense_CTH1-sec	-0.441556	0.420945
antisense_CTP1	-0.274339	0.583016
antisense_CTR3	-0.980401	0.114797
antisense_CTR3-sec	-0.569796	0.325961
antisense_CUE1	0.608216	0.16878
antisense_CUP5	0.0554386	0.886172
antisense_CWC25	-0.0146507	0.95961
antisense_CYC1	-0.593948	0.154228
antisense_DAK2	-0.381738	0.458754
antisense_DAT1	-0.445279	0.469472
antisense_DBP1	0.121014	0.845024
antisense_DDP1	-0.264324	0.402636
antisense_DID4	0.937828	0.00497145
antisense_DIF1	0.691174	0.106075
antisense_DMA1	0.0291887	0.951642
antisense_DMC1	0.40345	0.45344
antisense_DPH1	0.313148	0.162841
antisenseE4	-0.63835	0.0242356
antisense_EAF7	0.378403	0.397998
antisense_ECM18	0.239543	0.556122
antisense_ECM19	0.748565	0.192818
antisense_ELF1	0.223076	0.497872
antisense_ELP6	-1.06991	0.0327985
antisense_EMI5	0.326584	0.600572
antisense_ERG10	-0.706125	0.109373
antisense_ERG2	-0.0201296	0.955772
antisense_ERG25	-0.724049	0.0156078
antisense_ERV29	0.21272	0.730817
antisense_ERV41	-0.0285114	0.913182
antisense_FBA1	-0.74713	0.177578
antisense_FCY1-sec	0.230383	0.52007
antisense_FET3	-0.41313	0.116049
antisense_FLX1	-0.301409	0.339181
antisense_FMP45	-0.335122	0.508176
antisense_FMP46	0.238679	0.448746
antisense_FSH1	-0.0473341	0.84828
antisense_FUR1	-0.890442	0.0591137
antisense_FYV12	0.29319	0.636935
antisense_GDT1	-0.298805	0.350159
antisense_GIS2	0.417766	0.486076
antisense_GNA1	-0.894952	0.044638
antisense_GNT1	0.525648	0.144682
antisense_GPM1	0.254584	0.677404
antisense_GRE2	-0.615001	0.324332
antisense_GSP2	0.863066	0.0367131
antisense_GTO1	0.618553	0.145768
antisense_GTT3	-0.395043	0.325411
antisense_HAP3	0.605194	0.0190254
antisense_HEK2	0.294952	0.560196
antisense_HHT2	0.905046	0.112531
antisense_HMS1	-0.646483	0.0728778
antisense_HMS1-sec	-0.33947	0.220194
antisense_HOR7	-0.268482	0.562217
antisense_HRB1	0.178655	0.45624
antisense_HSP30	-0.898892	0.00362774
antisense_HTD2	-0.802182	0.0824397
antisense_HTZ1	0.831457	0.000341639
antisense_HUB1	0.375198	0.333286
antisense_HVG1	-0.141887	0.641997
antisense_IAH1	0.183054	0.509981
antisense_ILV6	0.532788	0.310374
antisense_IMP2	0.558745	0.114227
antisense_IPT1	0.246088	0.397594
antisense_IRC19	-0.562454	0.0511348
antisense_IRC6	-0.176035	0.644955
antisense_ISU2	0.34393	0.581354
antisense_ITC1	-0.572414	0.027944
antisense_ITT1	-0.304791	0.328217
antisense_IWR1	-0.13105	0.695757
antisense_JEM1	0.396376	0.144619
antisense_KIN28	0.0833145	0.887418
antisense_KTR2	-0.208021	0.714621
antisense_LAP4	1.03295	0.00708299
antisense_LAS1-sec	-0.0166346	0.949777
antisense_LDB16	0.131362	0.806794
antisense_LDB18	0.637971	0.0548382
antisense_LDB7	0.242667	0.589114
antisense_LEM3	-0.0461479	0.890201
antisense_LIP1	0.252803	0.64104
antisense_LOT6	0.268641	0.662378
antisense_LSC2	-1.0675	0.0629231
antisense_LST8	0.0183951	0.953585
antisense_MCM21	0.149844	0.673375
antisense_MDM35	0.285456	0.485403
antisense_MDY2	-0.565481	0.36365
antisense_MEP3	-0.874825	0.0320522
antisense_MEP3-sec	-1.1849	0.000474176
antisense_MET2	-0.0661738	0.87953
antisense_MET32	-0.889436	0.0111051
antisense_MF(ALPHA)2	0.286035	0.376546
antisense_MIG2	-0.15486	0.780581
antisense_MLH1	-0.162226	0.50828
antisense_MMP1	-1.88332	3.46769e-11
antisense_MMS4	-0.425616	0.103797
antisense_MOG1	1.09231	0.00661812
antisense_MOT3	0.309541	0.559085
antisense_MPA43	-0.187424	0.61626
antisense_MPM1	-0.15364	0.805485
antisense_MRM2	0.205018	0.595648
antisense_MRM2-sec	0.032583	0.917286
antisense_MRP17	0.237887	0.703057
antisense_MRPL4	-0.0647269	0.915049
antisense_MRPL6	-0.0885748	0.866309
antisense_MRS5	-0.0632988	0.89665
antisense_MTQ2	-0.368999	0.186147
antisense_NAF1	-0.712038	0.188844
antisense_NCE102	0.129423	0.759173
antisense_NNT1	-0.519057	0.264741
antisense_NRT1	-0.704723	0.00380337
antisense_NSE4	-0.29663	0.575243
antisense_NUP53	0.162222	0.67596
antisense_OCA6	-0.42635	0.244163
antisense_OPI1	0.472953	0.447616
antisense_OPI3	0.720485	0.24782
antisense_OXA1	0.378213	0.406287
antisense_OXR1	-0.389986	0.406358
antisense_PBP4	1.43872	0.00370786
antisense_PDR3	-0.511604	0.166779
antisense_PET10	1.25735	1.26175e-06
antisense_PET100	0.46931	0.146715
antisense_PET122	-0.0941979	0.815563
antisense_PEX10	0.740819	0.206788
antisense_PEX10-sec	0.741328	0.032186
antisense_PEX29	0.50159	0.0374524
antisense_PGK1	1.03009	0.0969096
antisense_PHM8	0.366845	0.160717
antisense_PHO80	0.1149	0.794212
antisense_PHO85	0.45261	0.311228
antisense_PML39	0.96757	0.000419995
antisense_POP4	-0.150574	0.734965
antisense_PRM4-sec	0.11981	0.638871
antisense_PRM4-ter	-0.69298	0.143627
antisense_PRM9	-0.589582	0.142789
antisense_PRP18	0.597484	0.210501
antisense_PRP38	0.929874	0.000762854
antisense_PRP45	0.234014	0.69459
antisense_PTC7	-0.107793	0.790093
antisense_PTR2	-0.900179	0.00445612
antisense_PUS2	0.0267969	0.946201
antisense_PUS9	2.18589	5.76819e-09
antisense_QCR9	-1.20104	0.00312335
antisense_RAD57	-0.169349	0.589491
antisense_RBA50	0.816398	0.121702
antisense_RCR1	-0.519377	0.281154
antisense_RCR2	-0.936593	0.08505
antisense_REG2	-0.225054	0.671034
antisense_REX2	0.537297	0.15892
antisense_RIM9	-0.123249	0.780734
antisense_RPB4	-0.370625	0.140483
antisense_RPC31	-0.248615	0.690333
antisense_RPL15A	0.0110795	0.984853
antisense_RPL24A	0.332161	0.579745
antisense_RPL24B	-0.87544	0.159444
antisense_RPL25	-0.262559	0.535433
antisense_RPL3	-0.203275	0.68177
antisense_RPL36A	0.204825	0.70739
antisense_RPL38	0.181742	0.752031
antisense_RPL40B	0.317235	0.542708
antisense_RPL42A	0.475902	0.442484
antisense_RPP2B	0.461847	0.435484
antisense_RPS12	-0.14937	0.789486
antisense_RPS14A	-0.086759	0.803729
antisense_RPS15	0.220992	0.716628
antisense_RPS18A	-1.45821	0.0160697
antisense_RPS20	0.0958112	0.868459
antisense_RPS28A	0.35296	0.496976
antisense_RPS29A	-0.292279	0.334486
antisense_RPS29A-sec	-0.674895	0.0839473
antisense_RPS31	0.419086	0.479097
antisense_RPS5	-0.152297	0.778664
antisense_RRD1	-0.302301	0.609955
antisense_RRD2	0.842616	0.026487
antisense_RRP1	-0.421148	0.204153
antisense_RTA1	-0.992545	0.000220513
antisense_RTC5	0.921934	0.000418029
antisense_SAM2	-0.354991	0.521147
antisense_SCC4	-0.398664	0.202729
antisense_SCS22	0.162433	0.639943
antisense_SCS3	-0.735428	0.00506819
antisense_SDO1	0.319935	0.442412
antisense_SEC22	0.110052	0.859377
antisense_SEC22-sec	-0.403983	0.517176
antisense_SEE1-sec	0.130259	0.794018
antisense_SEE1-ter	-0.119813	0.761038
antisense_SGF11	-0.485427	0.326886
antisense_SHU2	0.269018	0.490647
antisense_SKI6	0.181568	0.66935
antisense_SLD5	-0.620699	0.0121598
antisense_SLX1	-0.342205	0.379022
antisense_SME1-sec	-0.595774	0.0765144
antisense_SNA2	1.08302	0.0212394
antisense_SNA3	0.719123	0.0423387
antisense_SNC1	1.07293	0.0307761
antisense_SNF8	-0.283281	0.381196
antisense_SNL1	-0.124263	0.781515
antisense_SNO1	-0.670802	0.0100599
antisense_SOH1	-0.615895	0.312403
antisense_SOL4	0.524306	0.0772601
antisense_SPI1	-0.225716	0.591734
antisense_SRO77	-1.01121	0.00155735
antisense_SSH1	0.754977	0.0693469
antisense_SSP120	-0.111041	0.85096
antisense_STE18	0.02042	0.951522
antisense_STF2	-0.106817	0.855324
antisense_STV1	0.495017	0.0968041
antisense_SUE1	-0.154251	0.803067
antisense_SUT2	1.26102	0.0119103
antisense_SVP26	0.535921	0.314021
antisense_TAF11	0.997703	0.0424326
antisense_TEP1	-0.202793	0.736386
antisense_TES1	0.135223	0.823563
antisense_TFP3	0.73962	0.0752635
antisense_TIM18	-0.30437	0.465802
antisense_TIM8	-1.0725	0.0568811
antisense_TIP1	0.326733	0.437124
antisense_TMA19	-0.225585	0.715737
antisense_TMA22	0.402123	0.507432
antisense_TNA1	-0.544813	0.056796
antisense_TOA1	-0.189321	0.672791
antisense_TOM5	-0.484236	0.411599
antisense_TOM6	0.343869	0.549245
antisense_TPI1	-0.0850768	0.880082
antisense_TPM1	-0.419067	0.499524
antisense_TRM112	0.867009	0.159464
antisense_TRM5	-1.00408	0.012097
antisense_TRP1	0.405945	0.191129
antisense_TRS23	-0.000566411	0.998649
antisense_TRS31	0.927865	0.0855061
antisense_TSA1	0.261844	0.655525
antisense_TSC3	0.167085	0.689648
antisense_TYW3	0.134156	0.729083
antisense_UAF30	-0.0636335	0.88356
antisense_UBA3	-0.53644	0.249269
antisense_UBA4	-0.0467661	0.873052
antisense_UBC4	0.0305528	0.950719
antisense_UIP4	-0.818844	0.169543
antisense_UMP1	0.294354	0.609452
antisense_URA4	-0.194322	0.422685
antisense_VAC17	-0.0921365	0.8756
antisense_VEL1	0.524141	0.312839
antisense_VPS38	-0.191379	0.442948
antisense_VPS55	-1.15271	0.0613523
antisense_VPS62	-0.456754	0.19451
antisense_VPS75	0.589643	0.00969898
antisense_WSS1	-0.474909	0.170726
antisense_XBP1	-0.462965	0.325438
antisense_YAF9	0.264294	0.657062
antisense_YAL046C	0.0448225	0.937045
antisense_YAL064C-A	-0.0067934	0.987081
antisense_YAL065C	0.00576546	0.988164
antisense_YAT1	-0.547272	0.262203
antisense_YBL029C-A	0.982329	0.0635703
antisense_YBL055C-2	0.447109	0.11771
antisense_YBL059W	-0.295654	0.569678
antisense_YBR141C	-0.686972	0.109584
antisense_YBR182C-A	1.01104	0.00303176
antisense_YBR197C	-0.812549	0.0327863
antisense_YBR201C-A	-0.370436	0.508205
antisense_YBR239C	-0.375359	0.427233
antisense_YBR255C-A	0.117582	0.76791
antisense_YCL002C	-0.632708	0.0151409
antisense_YCL042W	0.0417505	0.945357
antisense_YCR051W	0.904302	0.0270179
antisense_YCR076C	-0.522756	0.31131
antisense_YDL086W	0.261124	0.634528
antisense_YDL159W-A	-0.458268	0.0394981
antisense_YDR124W	-0.330455	0.188825
antisense_YDR524C-B	0.300858	0.568812
antisense_YDR524W-C	1.62779	6.43883e-10
antisense_YER010C	0.116847	0.825332
antisense_YER156C	-0.593356	0.316482
antisense_YER163C	0.0526095	0.883339
antisense_YFH1	0.011104	0.980028
antisense_YFL051C	1.17158	6.6453e-05
antisense_YGL057C	0.190231	0.665513
antisense_YGR017W	0.236241	0.68928
antisense_YGR121W-A	1.18652	0.00541386
antisense_YGR130C	0.422317	0.16077
antisense_YGR205W	0.406321	0.486744
antisense_YHK8	0.623596	0.0122391
antisense_YHL015W-A	0.013148	0.968404
antisense_YHL026C	0.339536	0.408603
antisense_YHP1	-0.555835	0.061153
antisense_YHR022C	-0.262559	0.535433
antisense_YIP3	-0.151198	0.722516
antisense_YIR021W-A	0.0787218	0.89844
antisense_YJL077W-B	-0.875862	0.0338439
antisense_YJL118W	0.352504	0.444333
antisense_YJR030C	0.967275	0.076576
antisense_YJR030C-sec	0.451468	0.389545
antisense_YJR061W	-0.654125	0.0116362
antisense_YJR129C	-0.441983	0.42982
antisense_YJR151W-A	-0.567771	0.171265
antisense_YKL023C-A	-1.09642	0.0259104
antisense_YKL033W-A	-1.10092	0.00264518
antisense_YKL037W	-0.796637	0.136856
antisense_YKL063C	0.174052	0.713362
antisense_YKL107W	0.838644	0.0233521
antisense_YKR043C	0.812264	0.0844574
antisense_YLL056C	-0.74709	0.00844464
antisense_YLR040C	-0.24722	0.496346
antisense_YLR099W-A	1.08717	0.0812423
antisense_YLR108C	0.31795	0.545564
antisense_YLR149C	0.202673	0.666079
antisense_YLR164W	-0.171936	0.715229
antisense_YLR218C	-0.750982	0.0753915
antisense_YLR297W	-0.108161	0.753513
antisense_YLR363W-A	-0.5839	0.153111
antisense_YLR413W	-0.557734	0.113701
antisense_YMC1	0.743676	0.182024
antisense_YML083C	0.0426112	0.933349
antisense_YML096W	-0.390151	0.106611
antisense_YMR074C	0.660627	0.0370505
antisense_YMR122W-A	-0.618991	0.250239
antisense_YMR130W	0.0228414	0.954993
antisense_YMR181C	-0.0239119	0.929024
antisense_YMR194C-B	-0.357979	0.389643
antisense_YMR272W-B	-0.0758213	0.88148
antisense_YMR279C	-1.16295	2.40903e-06
antisense_YMR317W	0.164389	0.710755
antisense_YMR317W-sec	-0.385159	0.214774
antisense_YNL024C-A	-0.0491934	0.927173
antisense_YNL058C	0.340537	0.213938
antisense_YNL122C	0.196499	0.693052
antisense_YNL146W	-0.302833	0.62739
antisense_YNL260C	1.12334	0.00594716
antisense_YNR018W	-0.249043	0.689751
antisense_YNR034W-A	-0.312499	0.556618
antisense_YNR064C	0.319662	0.280111
antisense_YNR075C-A	0.860934	0.062312
antisense_YOL014W	-0.503726	0.375914
antisense_YOL097W-A	0.841321	0.108268
antisense_YOR008C-A	0.775638	0.00504984
antisense_YOR186W	0.753155	0.214272
antisense_YOR223W	1.11845	0.0418826
antisense_YOR289W	-0.129189	0.789609
antisense_YOR365C	0.127024	0.689894
antisense_YOR378W	-0.0856064	0.722669
antisense_YPL039W	-0.280878	0.638099
antisense_YPL099C	0.505624	0.281163
antisense_YPL113C	0.352695	0.311131
antisense_YPL119C-A	-0.137054	0.779796
antisense_YPL257W	0.423888	0.496267
antisense_YPR010C-A	0.634662	0.252054
antisense_YPR078C	-0.370883	0.552152
antisense_YPR1	0.337408	0.433389
antisense_YPT53	-1.27904	0.00748695
antisense_YRB1	-0.393412	0.460317
antisense_YVH1	-0.0885625	0.869064
antisense_ZEO1	-0.290346	0.640231
CAL040CTs2	0.671892	0.0272095
CAL060WTs1	-0.163573	0.640591
CBL026WTa2	-0.505189	0.401452
CBL072CC2	0.704267	0.185106
CBL098WTa3	0.586903	0.298051
CBR053CD1-B	0.666467	0.277692
CBR054WC3	-0.708241	0.248364
CBR054WD1-C	-0.150982	0.808773
CBR057CC1-C	2.14748	3.71022e-13
CBR076WC3-B	0.283164	0.494839
CBR077CC4	0.13112	0.722101
CBR082CD1-B	-0.0071695	0.986673
CBR089C-ATa2	0.295245	0.617286
CBR103WTa3-B	0.230183	0.704211
CBR152WTa3	-0.0943415	0.868902
CBR159WTa2	-0.202541	0.674322
CBR167CTa4	0.36225	0.434249
CBR205WTa3-B	-0.311374	0.591064
CBR221CTa1-A	-0.634012	0.2792
CBR261CTa3	0.093256	0.877107
CCL049CTa1-A	-0.263443	0.609594
CCR019WD1	-0.239632	0.690395
CCR024C-ATs2	1.26452	2.744e-08
CCR031CC2	0.493538	0.338233
CCR031CTs2	0.619365	0.0678024
CCR047CTa3	-0.403788	0.5172
CDL019CTa3-B	0.0778071	0.823628
CDL030WTa3-B	-0.321735	0.560169
CDL035CTs1	0.133615	0.680413
CDL052CTa3	0.120158	0.846495
CDL066WD1	0.927262	0.0217309
CDL075WC2	1.19678	0.00117798
CDL093WTa2	-0.141674	0.820401
CDL138WTa2	0.535551	0.239285
CDL179WTa2	1.31556	0.00988147
CDL202WTa2	-0.257805	0.679456
CDL216CTa3	0.666021	0.21902
CDL223CTa2	0.565541	0.35275
CDL234CTa3	-0.695249	0.257763
CDR030CTa3-A	0.0555576	0.918187
CDR042CTs1	-0.437103	0.0914563
CDR044WD1-E	0.461356	0.450683
CDR051CTa3-A	-0.66379	0.285604
CDR086CTa3	0.496025	0.358977
CDR156WTa3	-0.0146384	0.978423
CDR170W-ATa1	-0.231611	0.695099
CDR208WTa3	0.113814	0.853873
CDR225WTa2	0.218398	0.697547
CDR259CTa3	-0.711455	0.165006
CDR275WC2	-0.214625	0.67403
CDR284CTa3	0.343825	0.538019
CDR295CD2	-0.316656	0.607598
CDR425WTa3-A	-0.380901	0.472789
CDR472WTs2	0.0312942	0.934662
CDR482CTa4	0.473329	0.447611
CDR517WTa3-B	-0.416978	0.503296
CEL007WD1-C	-0.596986	0.0440741
CEL009CD2	0.00163487	0.994066
CEL036CTa3-A	0.828573	0.13328
CEL052WTa3	0.0182177	0.971992
CEL055CTs1	0.0712826	0.881341
CER007C-ATs1-C	-0.481514	0.265621
CER033CD1	0.0527614	0.92824
CER035WC3	-0.0916047	0.87639
CER056C-ATa2	0.183763	0.76107
CER057CD1	-0.368715	0.536689
CER089CD2	0.558612	0.0093378
CER132CC2	-0.371413	0.367101
CER132CC2	1.00293	0.0994907
CER133WC4	0.444214	0.391245
CER145CTa2	-0.416403	0.401273
CFR015CTa2	-0.0446018	0.942668
CFR032C-ATa2	-0.132198	0.793041
CGL087CC3	0.0132271	0.976981
CGL098WTs1	0.530106	0.130975
CGL117WTa3-C	-0.686163	0.118998
CGL120CTa3	-0.810747	0.18823
CGL157WTa3	-0.644108	0.263162
CGL184CTa3-A	-0.206085	0.589044
CGL188C-ATa1	-0.17169	0.778773
CGL254WTa3-B	0.608849	0.313519
CGR059WTa3	-0.343396	0.560782
CGR067CTa2	0.0477578	0.937527
CGR084CTa3-A	0.690637	0.187073
CGR126WTa3-A	0.212006	0.722918
CGR140WD1-C	-0.140983	0.820639
CGR152CC3-B	-0.203275	0.68177
CGR180CTa3-A	-0.290321	0.511169
CGR191WD1-B	1.25464	0.0156314
CGR193CTa3-A	0.0218161	0.971865
CGR236CTa2	0.150909	0.798816
CGR240CTs2	-0.217007	0.428845
CGR285CTa3	-0.969776	0.118986
CGR287CTa1-A	0.230096	0.645593
CHL010CTa3-A	0.763271	0.216661
CHR008CTa3-A	1.05703	0.00457292
CHR039C-ATa3	-0.0839835	0.892799
CHR044CD1	0.0385278	0.929232
CHR060WC4	-1.09231	0.0586578
CHR086WTa3-B	0.140002	0.797137
CHR092CTa2	-0.809272	0.168485
CHR141CC2	0.368147	0.532253
CHR154WTa1-C	-0.188647	0.74262
CHR199CTa3	-0.599548	0.304879
CIL093CTa3-A	0.219103	0.706751
CIL123WTa2	-0.597543	0.162209
CIL153WTa3	0.805967	0.169206
CIR014WTa2	0.206429	0.715861
CJL036WC2	0.139996	0.760302
CJL047CTa3	-0.163454	0.78966
CJL104WC2	-0.144944	0.801895
CJL128CTs1-A	-0.133146	0.745799
CJL130CTs2	1.04125	8.98264e-05
CJL149WC2	-0.309392	0.581966
CJL160CD2	0.0470318	0.939921
CJL172WC3	-0.348457	0.565744
CJR005WD1-B	0.313063	0.577007
CJR025CTa3	-0.0537464	0.928935
CJR095WTa3	0.349384	0.57432
CKL038WTs1	0.0579272	0.838575
CKL062WTa2	-0.235428	0.700256
CKL065CC3	-0.471545	0.440339
CKL166CTa2	-0.0763955	0.900914
CKL173WTa3-B	0.616694	0.218236
CKL201CTa3-B	0.678855	0.276453
CKR066CTa3	0.593803	0.32816
CLL023CTa3-A	-0.336214	0.567761
CLR028CC2	-0.105341	0.850413
CLR032WTa3-B	0.158562	0.746186
CLR043CTa2	1.09025	0.0768405
CLR050CTa3	-1.08633	0.000746286
CLR080WTa3-B	0.511626	0.361871
CLR094CTa3-A	0.167996	0.729323
CLR104WC2	-0.38762	0.534036
CLR105CC3-B	0.0608859	0.92219
CLR105CTs2	0.334767	0.40743
CLR121CTa3-A	0.618941	0.0425836
CLR141WTa3	0.512813	0.406952
CLR148WC3-B	-0.938015	0.132679
CLR154CTa4	-0.00722593	0.986612
CLR229CTa2	-0.288268	0.636313
CLR231CTa2	0.442759	0.4551
CLR247CD1-B	0.0550423	0.920313
CLR292CTa2	-0.0581572	0.909757
CLR305CTa3-A	-0.0278218	0.961812
CLR354CC3	0.0778071	0.823628
CLR364WTa1-B	0.373126	0.480376
CLR389CC2	0.78376	0.0227578
CLR392CD1	0.170332	0.684018
CLR407WD1	-0.154415	0.599907
CLR427WTa3-B	0.516202	0.400415
CLR448WD1	-0.668262	0.244656
CLSR1C3-C	-0.224805	0.714255
CMR068WTa3-B	-0.645525	0.290384
CMR102CTs1-A	0.43666	0.184783
CMR105CTa3-A	1.18413	0.037615
CMR106CC3-A	-0.204486	0.674689
CMR106CC3-C	-0.93396	0.122333
CMR113WD2	-0.0146384	0.978423
CMR184WTa4	-0.555493	0.327613
CMR188CTa3	0.140713	0.810825
CMR191WTa3	0.824378	0.129361
CMR192WTa2	-0.135931	0.827436
CMR195WTa2	-1.2137	0.0109594
CMR198WTa3-A	0.258982	0.653249
CMR206WD2	-1.18374	1.62962e-05
CMR237WTa2	-0.0334076	0.943067
CMR314WTa3	-0.025392	0.962646
CNL002CTa2	-0.747991	0.230511
CNL016WTa2	-0.134309	0.827396
CNL037CD1	0.505336	0.367022
CNL066WTs1-A	0.721135	0.00352957
CNL097CTa3-A	0.433998	0.426222
CNL097CTa3-B	0.730211	0.241612
CNL102WTa3	0.573223	0.357151
CNL155WC3-B	0.280931	0.602035
CNL178WD1-C	-0.266371	0.613236
CNL190WTs2	0.422931	0.113409
CNL222WC1	0.00569788	0.989218
CNME1D4	-1.12876
CNR051CC1	-1.28446	0.0015466
CNR059WTs1	0.538111	0.385536
COL025WTs1	-0.033536	0.955702
COL034WTs1	0.351485	0.369555
COL038WTa3	-0.0825901	0.887322
COL057WTa2	-0.457349	0.398821
COL059WTa2	0.367052	0.556152
COL082WTs1	1.23474	0.00388816
COL095CTa3-A	-0.184028	0.764917
COL098CTs2	0.358765	0.492904
COL117WD1	1.25779	0.000111699
COL138CTa3-A	0.0778071	0.823628
COL138CTa3-B	-0.0895979	0.800311
COR040WC2	-0.59867	0.295694
COR092WTs2	1.95969	1.11704e-16
COR222WC2	-0.683056	0.229049
COR229WTa2	0.284289	0.645899
COR236WTs2	-0.515802	0.372011
COR238WTa3-B	-0.0428858	0.943837
COR251CTa2	0.551654	0.329608
COR264WTa1	0.677285	0.27142
COR272WTs2	-0.632416
COR278WTs2	-0.190022	0.742515
COR293WC2	-0.0335357	0.950729
COR312CTa3-A	-0.645387	0.292467
COR327CC2	0.510858	0.107788
CPL039WTa3-B	-0.128004	0.834986
CPL042CC1-B	-0.0907344	0.823757
CPL054WD2	-0.331813	0.594442
CPL088WD2	0.430812	0.193889
CPL232WTa3-B	-0.172009	0.723055
CPL234CD1	0.441921	0.423057
CPL250CTa2	0.547057	0.363078
CPL278CTa1	0.582722	0.311056
CPR037CC2	0.372449	0.239414
CPR091CTs2	0.851037	0.0036396
CPR158WTa2	0.231496	0.708127
CPR165WC2	0.459959	0.460992
CPR183WTa3	0.851868	0.171221
CSCR1D4	-0.293816	0.596981
CsnR13Ta2	0.180526	0.729871
CsnR17bTs3	-0.393434	0.499779
CsnR19C4	-0.266719	0.650226
CsnR39BTs3	1.56336	9.28899e-05
CsnR53Ts1	1.05558	0.00961481
CsnR59Ta1	-0.203275	0.68177
CsnR60Ts3	0.41779	0.310497
CsnR62D3	0.291295	0.485833
CsnR72Ts3	0.915109	0.0238805
CsnR83Ts3	-0.152863	0.701931
CtD(GUC)L2C1	1.47382	0.000670515
CtF(GAA)MTa1	0.976663	0.0753137
CtP(AGG)CTa1	0.153874	0.797971
CtP(UGG)O2D1	-0.48573	0.379417
CtR(ACG)KD1-B	0.679375	0.247613
CtV(AAC)E1Ta1	0.720355	0.243047
CtV(UAC)BTa1	-0.428271	0.45506
ICR1	-0.224993	0.461683
IRT1	-0.696832	0.0674369
MUT1.3	-0.260176	0.537574
MUT100.1	-0.802672	0.0521812
MUT1000.1	-0.249216	0.645464
MUT1004.1	-0.00211121	0.997227
MUT1006.1	-2.95635	3.96569e-19
MUT1007.1	-0.578273	0.216304
MUT1007.2	-1.07809	0.00354707
MUT101.1	-0.221462	0.72268
MUT1018.2	-0.237347	0.596843
MUT102.1	-1.11626	0.00370251
MUT1020.3	-0.933503	0.121329
MUT1020.4	-0.650517	0.238835
MUT1027.1	-0.978955	0.0300733
MUT1029.2	0.160361	0.789073
MUT1031.2	-0.0195297	0.975034
MUT1032.1	-0.319895	0.60715
MUT1037.1	-1.32665	0.00692401
MUT1044.1	-3.01245	2.23144e-12
MUT1044.2	-2.00617	0.000628891
MUT1057.1	-0.473948	0.413214
MUT1058.1	0.478189	0.434401
MUT1059.1	0.216617	0.727907
MUT1061.1	0.0778071	0.823628
MUT1063.1	-0.277775	0.653592
MUT1063.2	-0.543058	0.383965
MUT107.1	-0.39524	0.522594
MUT1071.2	-0.635188	0.303848
MUT1073.1	-0.332955	0.488426
MUT1074.2	-0.671775	0.216422
MUT1085.2	-0.204755	0.680638
MUT1088.1	-2.06475	6.77768e-12
MUT1090.1	0.499238	0.422057
MUT1091.1	-0.157541	0.657807
MUT1095.1	-2.04224	3.73361e-05
MUT1097.1	-0.154495	0.802627
MUT1099.1	0.117837	0.763133
MUT1099.2	0.484274	0.325292
MUT1103.1	-0.37901	0.49174
MUT111.1	0.148781	0.738893
MUT1111.1	-0.730439	0.163304
MUT1120.1	-1.81122	0.00367654
MUT1122.1	-0.562809	0.364616
MUT1122.2	-1.33027	0.0188499
MUT1129.1	0.191175	0.714833
MUT1138.2	-1.48389	0.0011577
MUT1143.1	0.0666578	0.911173
MUT1155.1	-1.72088	5.65821e-05
MUT1159.1	0.343328	0.564225
MUT1163.1	0.0644044	0.912142
MUT1168.1	-0.648194	0.273458
MUT1169.1	-0.272609	0.482949
MUT1171.1	-0.729528	0.207129
MUT1172.2	-1.42731	0.00524822
MUT1172.3	-0.6867	0.271015
MUT1179.1	-0.67126	0.272999
MUT118.1	-0.905788	0.00451603
MUT118.2	-0.419192	0.476389
MUT1180.1	-0.305837	0.61832
MUT1182.1	-0.209416	0.726451
MUT1182.2	0.379877	0.540476
MUT1184.1	-0.759762	0.0471514
MUT1184.2	-0.939973	0.0828635
MUT1186.2	-0.770239	0.0426546
MUT1194.2	-0.114341	0.830915
MUT1196.1	-0.993437	0.0593384
MUT1196.2	-0.179792	0.770643
MUT120.1	-0.636127	0.305459
MUT1200.1	-0.447739	0.321791
MUT1205.1	-0.05211	0.923777
MUT1206.1	-1.27538	2.47495e-06
MUT1210.1	0.0980172	0.875194
MUT1213.1	-0.579099	0.351983
MUT1215.1	-0.247976	0.640103
MUT1218.2	-0.85113	0.123545
MUT1220.1	-1.3625	8.16993e-08
MUT1223.1	-0.676212	0.278475
MUT1223.2	-0.188896	0.736817
MUT1228.1	-0.10813	0.858636
MUT1233.1	-0.363193	0.386758
MUT1235.1	-1.25956	0.0129125
MUT1235.2	-0.835255	0.142385
MUT1235.4	-0.849795	0.173281
MUT1235.6	0.0848843	0.891752
MUT1242.1	-0.705706	0.190838
MUT1243.1	-0.0539678	0.91279
MUT1245.1	-0.393346	0.527996
MUT1249.1	-0.212523	0.679632
MUT125.2	-0.840159	0.0249283
MUT1257.1	-0.101176	0.863712
MUT1257.3	-0.116214	0.852227
MUT1264.2	-1.43045	0.00293182
MUT1268.1	0.204566	0.702355
MUT1274.1	0.0778071	0.823628
MUT1276.2	-0.453207	0.467209
MUT1279.1	-1.1593	0.0319561
MUT1279.2	-0.608644	0.307503
MUT128.1	-0.278912	0.404349
MUT1284.1	0.0662293	0.915377
MUT1287.1	-0.398838	0.444711
MUT129.1	-0.763549	0.152317
MUT1290.1	-2.00779	2.6059e-06
MUT1291.2	-0.824569	0.0172938
MUT1293.2	-1.74989	2.63352e-07
MUT1295.1	-0.0241421	0.969101
MUT1298.1	0.140416	0.821255
MUT1300.1	-0.126571	0.807636
MUT1300.2	-1.38473	0.00199443
MUT1300.4	-0.990016	0.0842397
MUT1306.1	-0.636931	0.0265989
MUT1306.2	-0.720617	0.156562
MUT1309.1	-1.11713	0.0694222
MUT1309.2	-0.712165	0.253786
MUT131.1	-0.659592	0.279093
MUT1312.1	-0.972514	0.00321548
MUT1313.1	-0.358069	0.459087
MUT1314.1	-0.156745	0.778967
MUT1316.1	-0.571042	0.0618995
MUT1317.1	-0.565656	0.262435
MUT1317.2	-0.699709	0.0633491
MUT132.1	-0.455914	0.463268
MUT1325.1	-1.07388	0.0477793
MUT1328.1	-0.31702	0.489735
MUT1334.1	0.17041	0.778398
MUT1336.1	-0.823122	0.112106
MUT1336.2	-0.578792	0.35343
MUT1338.1	0.315749	0.584481
MUT1339.1	-0.0839191	0.867644
MUT134.1	-0.596927	0.131531
MUT1342.1	-1.14224	0.00158054
MUT1346.1	0.000158912	0.999793
MUT1347.1	0.27399	0.58979
MUT1348.1	0.625018	0.1498
MUT135.1	-2.17904	9.03203e-06
MUT1353.1	0.0778071	0.823628
MUT1358.1	0.24423	0.658752
MUT1358.2	-0.367811	0.527878
MUT136.1	1.24565	0.0106271
MUT1360.1	0.273167	0.618331
MUT1361.1	0.258813	0.548063
MUT1362.1	-1.16375	0.00568273
MUT1367.1	-0.290321	0.511169
MUT137.1	-0.143572	0.802786
MUT1373.1	0.626384	0.301587
MUT1373.2	0.419059	0.48718
MUT138.1	-0.534488	0.335529
MUT1380.1	-0.0365408	0.923697
MUT1381.1	0.14204	0.549019
MUT1382.1	0.189487	0.488332
MUT1385.1	-0.528017	0.395175
MUT1389.1	-0.834235	0.161562
MUT1389.3	-1.19323	0.0189127
MUT139.1	-0.464611	0.321364
MUT1392.1	-0.151289	0.635123
MUT1392.2	-0.309883	0.61845
MUT1395.1	0.497727	0.344403
MUT1398.2	-1.42773	7.81599e-06
MUT1399.1	-0.845122	0.125935
MUT1399.2	0.358399	0.563083
MUT140.1	-0.716237	0.119418
MUT1401.1	-0.227655	0.623274
MUT1404.1	-1.71928	0.000540747
MUT1408.1	-0.883004	0.0300962
MUT1409.1	-0.373707	0.367378
MUT1409.2	-1.34773	0.00150082
MUT1414.1	-0.161954	0.679068
MUT1416.1	-0.924088	0.0314859
MUT1418.1	-0.536487	0.278138
MUT1422.1	-0.433343	0.481436
MUT1422.2	0.422594	0.497314
MUT1424.1	0.938208	0.124547
MUT1426.1	-0.530883	0.193853
MUT1427.2	-0.612561	0.21365
MUT143.1	-1.44388	0.000950273
MUT1431.1	-0.127547	0.82172
MUT1432.1	-0.639535	0.26714
MUT1433.1	-0.431624	0.428542
MUT1434.1	-0.240067	0.540743
MUT1435.1	-0.914873	0.116201
MUT1435.3	-1.75121	2.54376e-06
MUT1435.4	-1.92944	8.05784e-06
MUT1439.1	-0.923123	0.0108305
MUT1439.2	0.301026	0.628464
MUT144.1	0.495472	0.391436
MUT1443.1	-0.778616	0.187472
MUT1448.1	-0.105712	0.862375
MUT1449.1	-0.397559	0.349826
MUT145.1	0.424207	0.495502
MUT1451.1	-1.74562	1.83237e-06
MUT1455.1	-0.952422	0.126914
MUT1457.1	-0.18378	0.713011
MUT1459.1	-0.00689375	0.986971
MUT1464.2	-1.43375	0.002271
MUT1465.2	-1.73344	1.02344e-05
MUT1468.2	-0.363979	0.551406
MUT147.1	-0.991877	0.00155724
MUT147.2	-0.717421	0.00794399
MUT1471.1	-0.890875	0.152738
MUT1473.1	-2.90716	1.44224e-08
MUT1475.1	-1.68459	0.00214234
MUT1478.1	0.264654	0.66332
MUT1479.1	-0.431873	0.48835
MUT148.1	0.0491899	0.930744
MUT1483.1	-0.668965	0.241182
MUT1485.2	-1.40953	0.000747675
MUT1485.3	-0.899515	0.0476648
MUT1489.1	-0.821195	0.0770209
MUT149.1	-0.00785839	0.985939
MUT1491.2	-1.25402	0.00378078
MUT1491.3	-1.05315	0.00376972
MUT1495.1	0.0389263	0.934492
MUT1496.1	1.34248	0.000551504
MUT1498.1	0.779028	0.211904
MUT1499.1	-0.43044	0.297243
MUT15.1	-1.31271	0.00278006
MUT150.1	-0.200943	0.744511
MUT1505.1	0.473598	0.380742
MUT1510.1	0.155711	0.750202
MUT1511.1	-0.168131	0.787566
MUT1512.1	-0.409876	0.474974
MUT1513.1	-0.250724	0.626767
MUT1514.1	-0.532354	0.0704894
MUT1521.1	0.108075	0.862408
MUT1525.1	-0.0231572	0.966916
MUT1525.2	-0.91779	0.0958069
MUT1527.2	-1.361	0.000326118
MUT153.1	0.136778	0.776863
MUT153.2	-0.196171	0.737573
MUT1536.1	-1.2773	0.0395034
MUT1538.1	-0.00088476	0.998652
MUT1539.1	-3.1682	1.13244e-11
MUT1539.2	-2.61909	5.74938e-09
MUT1540.2	-1.52338	0.000975809
MUT1543.1	-0.926261	0.0407923
MUT1548.1	-0.783931	0.0165379
MUT1549.2	-1.68728	0.00359955
MUT1552.1	-0.471476	0.431739
MUT1554.1	0.105222	0.865989
MUT1556.1	-1.30655	0.0308839
MUT1564.1	-1.7241	0.00231517
MUT1566.1	-1.26461	0.0154109
MUT1569.1	-0.662604	0.206131
MUT157.2	0.0374345	0.950152
MUT1570.1	-0.372778	0.281498
MUT1571.1	-1.12652	0.0119717
MUT1571.2	-0.957233	0.0588345
MUT1572.1	0.0887449	0.842073
MUT162.1	-0.962273	0.10453
MUT163.1	-0.338887	0.585111
MUT173.1	-0.304822	0.61869
MUT175.1	0.208682	0.595301
MUT178.2	-0.709546	0.250783
MUT18.1	-0.362244	0.49245
MUT185.1	0.0778071	0.823628
MUT187.1	-1.25248	0.0026369
MUT188.1	-0.606002	0.168152
MUT189.1	0.587563	0.297589
MUT19.1	-1.05901	0.0620962
MUT19.2	-0.516504	0.407042
MUT191.1	-0.515651	0.388811
MUT192.1	-0.172651	0.774865
MUT196.1	0.100898	0.859099
MUT203.1	0.621572	0.316604
MUT204.1	-0.697507	0.155948
MUT206.1	-1.52263	0.000540477
MUT209.1	-0.200943	0.744511
MUT21.1	-0.0114403	0.982634
MUT213.1	-0.441457	0.475295
MUT214.1	-1.29099	0.00125125
MUT214.2	0.132882	0.822194
MUT220.1	-0.357288	0.461171
MUT222.1	-0.086759	0.803729
MUT226.1	-0.086759	0.803729
MUT226.3	-0.203275	0.68177
MUT228.1	-1.26538	0.0411384
MUT23.1	0.384106	0.371758
MUT230.1	-2.13479	0.00041244
MUT230.2	-2.24617	1.39694e-05
MUT240.1	-0.949561	0.119937
MUT241.1	-0.211476	0.733583
MUT241.3	0.117209	0.838874
MUT242.1	-1.56435	9.467e-08
MUT250.1	-0.0378276	0.942913
MUT251.1	-1.85057	0.00015976
MUT251.2	-2.18889	3.41247e-13
MUT255.1	0.803481	0.172019
MUT256.1	-0.266235	0.6468
MUT262.1	-0.278128	0.631944
MUT263.1	-0.203275	0.68177
MUT266.1	-1.52785	2.12313e-05
MUT267.1	-0.869616	0.121254
MUT27.1	-0.954924	0.0894291
MUT271.1	-0.558179	0.324889
MUT272.1	-0.124207	0.788201
MUT273.1	-0.497751	0.42051
MUT274.2	-0.345678	0.361905
MUT276.1	-0.57215	0.319181
MUT277.1	-0.834335	0.181179
MUT277.2	-0.883141	0.047273
MUT278.1	0.0814035	0.890002
MUT279.2	0.151988	0.795623
MUT28.1	0.109623	0.860517
MUT283.2	-0.79159	0.0697946
MUT287.1	0.699805	0.259731
MUT288.1	0.406318	0.384583
MUT290.1	-0.924449	0.00250508
MUT291.1	-1.30375	0.00152606
MUT294.1	-0.857508	0.115868
MUT298.1	0.0280731	0.952957
MUT299.2	-0.55079	0.306833
MUT30.1	-1.12373	0.0350979
MUT30.2	-0.324315	0.596622
MUT30.3	-0.799882	0.176956
MUT307.1	-0.075698	0.902833
MUT307.4	-0.693205	0.178151
MUT311.1	-0.0257063	0.961325
MUT312.3	0.0596996	0.885235
MUT315.1	0.242989	0.695891
MUT319.1	0.414725	0.461116
MUT319.2	-0.342331	0.54144
MUT322.1	0.0182177	0.971992
MUT325.1	-0.809158	0.131859
MUT326.1	-0.282733	0.517683
MUT33.1	-0.394416	0.242167
MUT331.1	0.566304	0.227765
MUT333.1	-0.243721	0.552411
MUT334.1	-1.15144	0.0430816
MUT335.1	-1.0528	0.00697901
MUT336.1	0.525853	0.35212
MUT336.2	0.265836	0.630696
MUT338.1	-0.938603	0.0288191
MUT339.1	-0.577303	0.352099
MUT345.1	-0.780276	0.152498
MUT346.1	-0.301454	0.626396
MUT348.1	-0.604197	0.239522
MUT35.1	0.117603	0.838813
MUT350.1	-0.679772	0.200388
MUT354.1	-0.552742	0.299111
MUT356.1	0.196514	0.713217
MUT357.1	-0.946004	0.116368
MUT358.1	-0.447995	0.426921
MUT364.1	-0.203536	0.743837
MUT365.1	0.146013	0.789805
MUT368.2	-1.29295	0.00460038
MUT368.4	-1.61531	0.00217631
MUT371.1	0.641972	0.265983
MUT376.1	-1.00038	0.0127486
MUT38.1	-0.40739	0.513581
MUT380.2	0.501449	0.416402
MUT385.1	-1.02939	0.0233815
MUT387.1	0.104256	0.807518
MUT389.1	-0.138631	0.725384
MUT39.1	0.304853	0.564318
MUT390.1	-0.331332	0.348058
MUT390.2	-0.586622	0.198044
MUT392.1	0.0252947	0.945854
MUT393.1	0.262416	0.656272
MUT395.3	-0.936019	0.0590138
MUT401.1	-0.257799	0.67653
MUT407.1	-1.14789	0.00241139
MUT409.1	-0.138975	0.753598
MUT411.1	0.26089	0.675307
MUT412.1	0.314433	0.545852
MUT413.1	-0.572894	0.103883
MUT413.2	-0.770299	0.138235
MUT414.2	-0.282733	0.517683
MUT416.2	-0.00689375	0.986971
MUT42.1	-1.16413	0.0610181
MUT425.1	-1.3207	0.0216242
MUT426.1	-0.344292	0.546985
MUT427.1	0.660574	0.112256
MUT430.1	-0.77972	0.0488324
MUT432.1	-1.22938	0.000267317
MUT445.1	-0.591781	0.335736
MUT448.1	-0.436043	0.484314
MUT449.1	0.127156	0.834753
MUT450.1	-1.21531	0.0198456
MUT452.1	0.435217	0.457347
MUT453.1	-1.2	0.0131718
MUT456.1	-0.499224	0.358521
MUT458.1	-1.17183	0.0447676
MUT462.1	0.572713	0.334966
MUT463.1	-1.19115	0.0435077
MUT468.2	0.200749	0.668957
MUT468.3	-0.481074	0.259432
MUT469.3	-0.470958	0.224278
MUT473.1	0.636665	0.28867
MUT477.1	-1.57126	0.00825133
MUT48.1	-0.751075	0.21985
MUT480.1	-0.476401	0.358764
MUT481.1	-0.0365881	0.951495
MUT483.1	-0.226977	0.715988
MUT485.1	-0.126428	0.830342
MUT485.2	-0.0491101	0.936756
MUT488.1	0.117729	0.849646
MUT492.1	0.0778071	0.823628
MUT494.2	-0.822283	0.180458
MUT494.3	-0.932034	0.0693935
MUT50.1	-0.0500395	0.935452
MUT500.1	-0.953836	0.0742394
MUT501.1	-1.14195	0.0670997
MUT504.2	-1.28243	0.0324613
MUT507.1	-0.0162886	0.978275
MUT507.2	0.168637	0.756464
MUT51.1	-1.03126	0.0793763
MUT510.1	-0.744872	0.0772137
MUT510.2	-1.27454	0.00155376
MUT511.2	-1.47769	6.17787e-06
MUT511.3	-1.12416	0.0460052
MUT511.4	0.813082	0.191289
MUT515.1	-0.189027	0.712604
MUT517.1	-0.257799	0.67653
MUT517.2	-0.336208	0.584941
MUT521.1	-0.35999	0.256935
MUT523.1	-0.837949	0.0643871
MUT526.1	-0.00303412	0.995345
MUT529.1	-1.40202	0.00931618
MUT53.1	0.971128	0.0751027
MUT532.1	-0.529686	0.37529
MUT533.1	0.249062	0.369988
MUT537.1	-0.649587	0.0443412
MUT541.2	0.396985	0.218993
MUT541.3	0.12482	0.658648
MUT550.2	-0.857125	0.165816
MUT550.3	-0.378101	0.544069
MUT554.1	-0.773353	0.211653
MUT554.2	-1.31093	0.00915703
MUT556.1	-1.31682	0.00359512
MUT562.1	-0.799449	0.188869
MUT565.1	1.05877	0.00393048
MUT566.1	-1.37495	0.00766304
MUT567.1	-0.36583	0.418374
MUT568.1	-0.540076	0.329871
MUT568.2	-0.0288433	0.957677
MUT570.1	-1.33033	0.0312446
MUT571.4	-0.469882	0.40511
MUT571.5	-0.952785	0.122552
MUT571.6	-0.636238	0.206877
MUT575.1	-0.838769	0.167782
MUT576.1	-0.383241	0.53914
MUT578.1	-1.20082	0.0542972
MUT578.2	-1.10146	0.0714494
MUT578.4	-2.5405	3.55956e-07
MUT58.1	-0.771963	0.0245774
MUT58.2	-0.870986	0.0159904
MUT584.1	-0.342481	0.58196
MUT587.1	0.259654	0.595134
MUT589.1	-1.19154	0.0497606
MUT594.2	-0.558096	0.190744
MUT596.1	-0.542389	0.275552
MUT597.1	0.0416992	0.931767
MUT6.1	-0.20899	0.524821
MUT600.1	0.0902333	0.852125
MUT601.1	0.176351	0.734972
MUT605.1	0.0723632	0.877606
MUT605.2	-0.298965	0.376036
MUT606.1	-0.0541843	0.913325
MUT611.1	0.430716	0.47439
MUT617.1	0.111487	0.858153
MUT618.2	-0.597566	0.338287
MUT62.1	-1.09017	0.0804037
MUT62.2	-1.23281	0.0176496
MUT620.1	-0.00707415	0.986776
MUT623.1	1.13242	0.00141556
MUT624.1	-0.0654787	0.902699
MUT629.1	-0.624254	0.2967
MUT633.1	-0.515218	0.289733
MUT636.2	0.0998053	0.810519
MUT645.1	-0.553475	0.276249
MUT650.1	-0.523412	0.310265
MUT66.1	-0.40309	0.430618
MUT660.1	-1.11819	0.0523209
MUT660.2	-0.731307	0.108887
MUT667.1	0.018631	0.972775
MUT670.1	0.134877	0.825995
MUT671.1	-0.918961	0.00517102
MUT672.1	-1.00188	0.108244
MUT673.1	0.119935	0.828663
MUT676.1	-0.620482	0.260932
MUT681.1	-0.771452	0.028289
MUT682.1	0.0193752	0.973364
MUT684.1	0.248023	0.681343
MUT694.1	-0.78656	0.183711
MUT695.1	-0.707607	0.240621
MUT696.1	1.24075	0.0176437
MUT697.1	-0.182574	0.743948
MUT70.2	-1.1706	0.00638914
MUT708.1	-0.425699	0.465092
MUT726.1	0.377744	0.471749
MUT730.1	-1.12103	0.0113898
MUT730.2	-1.10314	0.0345916
MUT732.1	-0.191893	0.722767
MUT733.1	0.708388	0.192909
MUT739.1	0.0258981	0.964329
MUT743.1	-0.4096	0.310579
MUT748.1	0.0550625	0.928225
MUT75.1	-0.828044	0.153374
MUT755.1	-0.00722593	0.986612
MUT756.1	0.0620134	0.917755
MUT758.1	0.147267	0.793196
MUT760.3	0.0177144	0.975434
MUT763.1	0.140002	0.797137
MUT766.1	-0.303761	0.458287
MUT766.2	0.00833141	0.988154
MUT768.1	-0.650294	0.287433
MUT769.2	-0.198769	0.4778
MUT772.1	0.172663	0.749708
MUT778.1	-0.00707415	0.986776
MUT782.3	-0.119529	0.815401
MUT785.1	-0.244347	0.52167
MUT786.2	0.326902	0.54567
MUT788.1	-0.523818	0.401053
MUT791.1	-0.782386	0.0179683
MUT792.1	-0.292057	0.627774
MUT795.1	-0.422199	0.486629
MUT795.2	-0.506872	0.412114
MUT796.2	-0.232225	0.690411
MUT798.1	-0.0069531	0.986907
MUT806.1	0.609838	0.30595
MUT81.1	-0.466826	0.412473
MUT813.1	-0.457516	0.439019
MUT814.1	0.196273	0.751314
MUT816.1	1.13138	0.0457082
MUT820.1	-0.269447	0.557088
MUT820.2	0.304888	0.381418
MUT821.1	-0.554927	0.20789
MUT821.2	-0.158164	0.759329
MUT825.1	-0.599186	0.288018
MUT826.1	-0.798924	0.0325053
MUT83.1	-0.301562	0.628127
MUT834.1	-0.802399	0.197833
MUT834.2	0.0182177	0.971992
MUT84.1	-0.389983	0.440951
MUT84.3	-0.643885	0.0349132
MUT841.1	-0.641669	0.0698665
MUT844.1	-1.38908	0.000386959
MUT846.1	0.585742	0.329971
MUT847.1	-1.07672	0.00782377
MUT847.2	-0.406413	0.223013
MUT849.1	-0.37547	0.464663
MUT849.2	0.319855	0.568657
MUT851.2	-1.39067	0.000408124
MUT853.1	-0.562883	0.32016
MUT854.1	-0.551927	0.285821
MUT855.1	0.470503	0.395693
MUT856.1	0.161596	0.795678
MUT859.1	-0.520658	0.354026
MUT865.1	0.466407	0.391646
MUT866.2	0.502243	0.414613
MUT869.1	-0.625565	0.300148
MUT872.1	0.169115	0.761935
MUT876.1	-0.303163	0.537383
MUT881.1	1.25636	0.0395947
MUT884.1	-0.787511	0.20667
MUT885.1	0.121014	0.845024
MUT886.2	-2.35761	2.80865e-06
MUT888.1	-1.34421	0.0231473
MUT89.1	-0.718168	0.0757274
MUT892.1	-0.466747	0.250328
MUT897.1	-0.388275	0.47122
MUT905.1	-0.204755	0.680638
MUT906.1	-0.637472	0.302653
MUT907.1	0.211338	0.66361
MUT910.1	-0.639582	0.232864
MUT912.1	-0.779777	0.124679
MUT914.1	-0.00785839	0.985939
MUT914.2	-1.23286	0.000135724
MUT915.1	-0.310905	0.615319
MUT918.1	-1.25708	0.0183915
MUT919.1	-0.598241	0.169598
MUT923.1	-0.508753	0.216241
MUT925.1	-0.361522	0.493673
MUT925.2	0.419796	0.258135
MUT931.1	-0.224434	0.570915
MUT932.1	-0.086759	0.803729
MUT933.1	0.255902	0.550682
MUT933.2	-0.307834	0.614292
MUT940.1	0.149435	0.808026
MUT942.1	0.297328	0.566399
MUT948.1	-0.976856	0.106708
MUT949.1	-1.26446	0.0258611
MUT95.1	-0.0257472	0.954551
MUT953.1	-0.0133541	0.982899
MUT954.1	-0.510441	0.391869
MUT955.1	-0.136923	0.764491
MUT955.2	-0.558471	0.288874
MUT957.1	-0.313371	0.421311
MUT959.1	-0.319603	0.537523
MUT96.1	-1.83269	0.000243259
MUT964.3	0.254116	0.552295
MUT966.1	-0.086759	0.803729
MUT97.1	0.0778071	0.823628
MUT970.1	-1.02184	0.0587766
MUT970.2	-0.372733	0.544425
MUT971.1	-1.33942	0.0066585
MUT971.2	-0.569754	0.222087
MUT973.1	0.772495	0.16662
MUT974.1	0.0658259	0.914579
MUT98.1	-0.651679	0.221418
MUT980.1	-0.30229	0.627902
MUT991.1	-0.245056	0.681378
MUT994.1	-0.888878	0.0497625
MUT997.1	-0.220528	0.722869
MUT998.1	-0.0577632	0.923902
MUT999.1	0.249377	0.65943
PWR1	0.135058	0.717293
Q0010	-0.086759	0.803729	Q0010	"Dubious open reading frame; unlikely to encode a protein, based on available experimental and comparative sequence data; partially overlaps the dubious ORF Q0017"
Q0032	0.331988	0.564565	Q0032	"Dubious open reading frame; unlikely to encode a functional protein, based on available experimental and comparative sequence data"
Q0045	-0.244803	0.441713	COX1	Subunit I of cytochrome c oxidase (Complex IV); Complex IV is the terminal member of the mitochondrial inner membrane electron transport chain; one of three mitochondrially-encoded subunits
Q0050	-0.250017	0.55884	AI1	Reverse transcriptase required for splicing of the COX1 pre-mRNA; encoded by a mobile group II intron within the mitochondrial COX1 gene
Q0055	-0.532886	0.173348	AI2	Reverse transcriptase required for splicing of the COX1 pre-mRNA; encoded by a mobile group II intron within the mitochondrial COX1 gene
Q0060	-0.288649	0.58545	AI3	Endonuclease I-SceIII; encoded by a mobile group I intron within the mitochondrial COX1 gene
Q0065	-0.039214	0.907412	AI4	Endonuclease I-SceII; encoded by a mobile group I intron within the mitochondrial COX1 gene; intron is normally spliced by the BI4p maturase but AI4p can mutate to acquire the same maturase activity
Q0070	-0.781926	0.0291879	AI5_ALPHA	Endonuclease I-SceIV; involved in intron mobility; encoded by a mobile group I intron within the mitochondrial COX1 gene
Q0075	-0.172079	0.471609	AI5_BETA	Protein of unknown function; encoded within an intron of the mitochondrial COX1 gene; translational initiation codon is predicted to be ATA rather than ATG
Q0080	0.364832	0.495609	ATP8	Subunit 8 of the F0 sector of mitochondrial F1F0 ATP synthase; encoded on the mitochondrial genome; ATP8 and ATP6 mRNAs are not translated in the absence of the F1 sector of ATPase
Q0085	1.1709	0.00404995	ATP6	"Subunit a of the F0 sector of mitochondrial F1F0 ATP synthase; mitochondrially encoded; translation is specifically activated by Atp22p; ATP6 and ATP8 mRNAs are not translated in the absence of the F1 sector of ATPase; mutations in human ortholog MT-ATP6 are associated with neurodegenerative disorders such as Neurogenic Ataxia and Retinitis Pigmentosa (NARP), Leigh syndrome (LS), Charcot?Marie?T…
Q0092	-0.138936	0.762456	Q0092	"Dubious open reading frame; unlikely to encode a functional protein, based on available experimental and comparative sequence data"
Q0105	0.026013	0.945437	COB	"Cytochrome b; mitochondrially encoded subunit of the ubiquinol-cytochrome c reductase complex which includes Cobp, Rip1p, Cyt1p, Cor1p, Qcr2p, Qcr6p, Qcr7p, Qcr8p, Qcr9p, and Qcr10p"
Q0110	-0.601223	0.047707	BI2	Mitochondrial mRNA maturase with a role in splicing; encoded by both exon and intron sequences of partially processed COB mRNA
Q0115	-0.117792	0.816069	BI3	Mitochondrial mRNA maturase; forms a complex with Mrs1p to mediate splicing of the bI3 intron of the COB gene; encoded by both exon and intron sequences of partially processed COB mRNA
Q0120	0.0191155	0.94458	BI4	Mitochondrial mRNA maturase; forms a complex with Nam2p to mediate splicing of the bI4 intron of the COB gene; encoded by both exon and intron sequences of partially processed COB mRNA
Q0130	0.354567	0.532211	OLI1	F0-ATP synthase subunit c (ATPase-associated proteolipid); encoded on the mitochondrial genome; mutation confers oligomycin resistance; expression is specifically dependent on the nuclear genes AEP1 and AEP2
Q0140	-0.150544	0.720918	VAR1	Mitochondrial ribosomal protein of the small subunit; mitochondrially-encoded; polymorphic in different strains due to variation in number of AAT (asparagine) codons; translated near the mitochondrial inner membrane; may have a role in loss of mitochondrial DNA under stress conditions
Q0142	0.0929743	0.881447	Q0142	"Dubious open reading frame; unlikely to encode a functional protein, based on available experimental and comparative sequence data; partially overlaps dubious open reading frame Q0143"
Q0143	-0.121343	0.843982	Q0143	"Dubious open reading frame; unlikely to encode a functional protein, based on available experimental and comparative sequence data"
Q0144	-0.141127	0.800003	Q0144	"Dubious open reading frame; unlikely to encode a functional protein, based on available experimental and comparative sequence dat"
Q0160	-0.596878	0.267993	SCEI	I-SceI DNA endonuclease; encoded by the mitochondrial group I intron of the 21S_rRNA gene; mediates gene conversion that propagates the intron into intron-less copies of the 21S_rRNA gene
Q0182	-0.153867	0.758917	Q0182	"Dubious open reading frame; unlikely to encode a functional protein, based on available experimental and comparative sequence data"
Q0250	-0.0554593	0.889017	COX2	Subunit II of cytochrome c oxidase (Complex IV); Complex IV is the terminal member of the mitochondrial inner membrane electron transport chain; one of three mitochondrially-encoded subunits
Q0255	-0.222425	0.547255	Q0255	Maturase-like protein
Q0275	-0.032424	0.908422	COX3	Subunit III of cytochrome c oxidase (Complex IV); Complex IV is the terminal member of the mitochondrial inner membrane electron transport chain; one of three mitochondrially-encoded subunits
Q0297	0.750194	0.154171	Q0297	"Dubious open reading frame; unlikely to encode a functional protein, based on available experimental and comparative sequence data; partially overlaps the verified gene RPM1"
SUT001	-0.692013	0.0601454
CUT001	0.170497	0.766921
SUT002	-0.159849	0.788885
SUT003	0.862166	0.0307167
CUT004	1.1079	0.00264071
CUT006	-0.191788	0.71326
CUT007	0.0726147	0.907366
SUT007	-1.48392	4.41342e-06
SUT008	0.359251	0.511358
SUT009	-0.284653	0.253455
SUT010	-0.388471	0.329933
SUT011	-0.244865	0.629843
SUT012	-0.269713	0.627155
SUT013	-1.10773	1.15442e-05
CUT010	0.30545	0.61551
CUT011	0.995569	0.0770844
CUT012	0.269853	0.654932
CUT015	-0.405516	0.430917
CUT017	-0.587439	0.274152
SUT014	-0.226759	0.613304
SUT016	-0.538727	0.0392499
CUT021	0.823726	0.0232262
CUT025	0.842355	0.00928392
SUT017	0.947417	0.000250551
SUT018	1.42414	0.00558222
CUT027	0.5796	0.182625
SUT020	-0.508319	0.103097
CUT029	-0.0918945	0.882015
CUT031	-0.226417	0.646472
CUT032	0.0500799	0.914008
CUT034	-0.059277	0.922458
SUT021	-0.141283	0.710099
CUT035	0.137267	0.778997
CUT036	-0.180593	0.751295
CUT037	0.332538	0.495745
CUT038	0.073261	0.891043
CUT039	-0.0681644	0.886648
SUT023	0.0289325	0.950549
SUT024	1.78796	2.2096e-13
SUT025	-0.610518	0.044202
CUT041	0.762693	0.157677
CUT042	0.365642	0.552646
SUT028	-0.0310354	0.941022
SUT029	-0.0230677	0.948081
CUT043	-0.25795	0.619567
SUT030	1.06321	0.000784123
CUT045	0.550657	0.372767
SUT032	-0.383122	0.136041
SUT033	0.385306	0.260569
SUT034	0.43848	0.240404
SUT036	1.05173	0.00225594
SUT037	1.2826	0.00461161
SUT039	0.149785	0.72298
SUT040	-0.527004	0.343551
SUT041	-1.21984	0.0479624
CUT051	-0.32329	0.531596
CUT053	0.313625	0.61488
CUT054	0.891772	0.0798275
SUT044	0.921292	0.00805152
SUT046	0.216575	0.659904
SUT047	-1.08819	0.00276001
SUT048	-0.0811898	0.895901
SUT049	0.632137	0.0985303
CUT056	-0.612579	0.109538
CUT057	0.731054	0.146982
CUT058	0.0953277	0.876121
CUT061	0.505313	0.223293
CUT062	0.317513	0.448769
SUT051	-0.535843	0.136204
CUT063	-0.13741	0.77069
SUT053	-0.786804	0.036247
SUT054	-1.1566	0.0056512
CUT066	0.180822	0.759639
CUT067	0.24274	0.686822
SUT057	-0.321295	0.333062
CUT068	0.200056	0.606354
SUT059	0.146973	0.547848
CUT069	-0.184271	0.76767
CUT072	-0.595542	0.106364
SUT061	1.47819	1.4479e-07
SUT062	-0.619166	0.0310752
CUT075	0.157459	0.734225
SUT065	2.10162	2.88828e-10
CUT078	0.00707348	0.990227
CUT079	0.371433	0.390955
CUT080	-0.0401011	0.945677
CUT081	-0.0658071	0.913147
CUT082	-0.00711394	0.990683
CUT084	0.929771	0.136216
SUT068	0.858771	0.00702967
SUT069	-0.705765	0.00866552
CUT086	-0.885366	0.0188218
SUT072	-1.15091	9.85826e-06
CUT087	-0.602526	0.224107
CUT088	0.871796	0.0571085
CUT089	0.437025	0.220576
SUT073	0.095093	0.814905
SUT074	-0.403824	0.175047
CUT091	1.52599	3.28504e-05
CUT093	-0.275596	0.604567
CUT094	-0.134203	0.751726
CUT097	0.690743	0.0973014
SUT076	0.770628	0.0369904
CUT098	0.379075	0.472443
SUT077	0.816155	0.0949811
CUT100	0.678525	0.106402
SUT082	-0.738203	0.198795
CUT101	0.64731	0.293483
SUT084	-0.351212	0.339608
SUT085	-0.272418	0.376368
SUT086	0.0850245	0.806892
CUT102	-0.194893	0.753323
CUT103	0.433632	0.387463
SUT087	-0.964914	0.115976
CUT105	1.15932	0.00894752
SUT088	0.704156	0.113373
CUT106	-0.105201	0.761325
SUT089	0.682322	0.149993
SUT090	-0.0432152	0.94126
CUT107	0.206822	0.697591
CUT108	0.0492541	0.933463
CUT110	-0.61445	0.243526
CUT111	-0.0981665	0.846084
CUT112	0.428511	0.483791
CUT113	0.470889	0.132856
CUT114	0.233424	0.678266
SUT096	0.865772	0.0404254
CUT116	-0.134032	0.815791
CUT117	0.313398	0.606876
SUT097	-0.768657	0.0918634
CUT119	0.31661	0.582015
SUT098	0.161692	0.612833
SUT100	0.946151	0.120557
CUT121	0.43145	0.396617
SUT101	0.0564814	0.905764
SUT102	-0.104361	0.767268
SUT103	0.929294	0.00122372
CUT122	-0.83037	0.0491134
SUT105	0.147462	0.812636
SUT107	-0.946052	0.00327882
CUT123	-0.146076	0.743359
CUT124	-0.248181	0.556951
SUT108	-0.339967	0.501861
SUT111	1.07182	0.00768405
CUT126	-0.19215	0.679521
CUT128	-0.0163119	0.977326
CUT129	1.21092	0.00699196
CUT131	1.39359	8.11776e-05
CUT133	0.540405	0.302532
CUT136	-0.55452	0.102917
SUT113	-0.355609	0.321726
SUT115	-0.879441	0.00504041
CUT139	0.0294599	0.940385
SUT116	0.880799	0.016191
CUT140	0.764423	0.21883
SUT117	0.28499	0.505888
CUT142	0.540842	0.250922
SUT118	-0.48408	0.101205
SUT119	-0.470235	0.214729
SUT120	0.481356	0.310196
CUT144	0.814599	0.0735302
CUT145	0.654114	0.292634
CUT146	1.49948	0.00254989
CUT147	0.395241	0.509055
CUT151	1.24942	0.000743017
SUT123	-0.0763064	0.857163
SUT124	0.203843	0.74321
SUT125	-0.0666188	0.907227
CUT152	-0.235768	0.611219
CUT153	0.679487	0.0587212
SUT129	0.180409	0.5982
CUT155	-0.188169	0.661683
SUT130	0.663895	0.01606
SUT132	0.357427	0.224729
CUT158	1.15407	0.000110322
SUT134	-0.347737	0.26737
SUT135	-0.329678	0.588536
SUT136	0.00217659	0.996808
SUT138	0.212044	0.504945
SUT139	-1.21561	0.00673374
SUT140	0.025825	0.930136
SUT141	0.109301	0.771058
CUT164	0.663671	0.283992
CUT165	-0.0574696	0.914206
SUT143	1.17928	0.000330769
CUT167	0.127828	0.776951
CUT168	-0.200854	0.696341
SUT144	-1.42265	0.0209091
SUT146	0.132157	0.799103
CUT169	-0.16385	0.786914
SUT147	0.337933	0.422629
SUT148	0.029155	0.950983
CUT171	0.640897	0.191595
SUT150	0.434414	0.485425
SUT151	0.963505	0.0501844
SUT152	0.0929742	0.835656
CUT173	0.274595	0.627164
SUT153	-0.147096	0.720853
CUT174	-0.511067	0.277412
CUT175	1.04461	0.0592827
CUT176	1.27102	0.0401801
SUT156	0.301598	0.346928
CUT177	-0.0168598	0.974357
CUT178	-0.303015	0.612371
SUT157	0.82971	0.0266456
CUT179	0.64886	0.159559
SUT158	0.37587	0.169376
SUT159	0.0961599	0.812414
SUT160	-0.090518	0.826361
SUT161	0.095513	0.878301
SUT162	0.69175	0.0964786
SUT163	-0.158938	0.582184
SUT165	0.00238469	0.993638
SUT166	0.617907	0.0268373
SUT167	1.08692	0.00152544
SUT168	0.366166	0.236374
SUT169	-0.624014	0.039587
SUT170	0.0951216	0.843538
CUT181	-0.423243	0.17578
CUT182	0.127389	0.819629
SUT172	1.00132	0.0813707
CUT183	-0.403925	0.380996
CUT184	0.111531	0.84921
SUT173	0.388801	0.160323
SUT174	0.12745	0.772387
SUT177	0.939281	0.0014267
CUT186	-1.23849	0.0401741
CUT187	-0.92936	0.125317
SUT179	0.140057	0.769847
SUT180	-1.04459	0.0159256
SUT181	0.0518916	0.886719
SUT182	0.23468	0.649355
CUT189	0.258097	0.618058
CUT192	-0.899033	0.0938742
SUT187	0.704019	0.0301075
SUT188	0.745252	0.130614
SUT189	-0.109032	0.688007
SUT190	-0.84446	0.172783
CUT195	0.199858	0.748503
SUT191	0.554839	0.159973
SUT192	-0.638321	0.178976
SUT194	-0.783282	0.161339
SUT196	-0.523894	0.213894
CUT196	-0.408566	0.45642
SUT198	-1.06772	0.000456366
SUT199	0.219927	0.570188
SUT200	-0.912182	0.00129176
SUT201	0.720967	0.00811328
CUT197	0.518892	0.275695
SUT203	-1.0562	0.030113
CUT198	-0.135211	0.658056
CUT199	0.479716	0.303761
SUT204	0.753739	0.00270741
CUT202	0.374937	0.39332
CUT203	0.946511	0.0825424
CUT204	0.223646	0.641689
SUT205	0.208784	0.59536
CUT206	0.824485	0.073512
SUT206	-0.450796	0.179161
SUT207	-0.701954	0.117803
SUT208	-0.172474	0.643791
SUT209	-0.733878	0.238712
CUT209	0.211677	0.644623
CUT211	0.297449	0.494104
SUT210	-0.698024	0.0265497
CUT213	0.616027	0.322556
SUT211	0.142278	0.70071
SUT213	0.840536	0.0162758
SUT214	0.244519	0.602869
CUT216	1.22178	0.00666813
CUT217	-0.086759	0.803729
SUT216	1.221	0.0119515
CUT219	0.453521	0.355006
SUT217	0.538535	0.129925
CUT220	-0.531394	0.120853
SUT220	0.704132	0.00452443
CUT225	0.441921	0.423057
SUT221	0.288388	0.640011
SUT222	1.73597	0.000454379
SUT223	-1.03137	0.000108085
SUT224	0.528318	0.372319
SUT225	0.818307	0.0244773
SUT226	-1.41166	0.000668017
SUT227	-0.328846	0.459943
SUT228	0.317728	0.35581
SUT229	0.0999577	0.683598
SUT230	0.02875	0.941038
CUT227	-0.946293	0.030778
SUT232	0.444222	0.310608
CUT228	-1.36316	0.000180855
SUT233	0.800601	0.0098395
CUT229	1.57965	0.00120218
SUT234	-0.681276	0.0912134
CUT231	-0.139423	0.819039
CUT232	-0.201944	0.705666
CUT233	0.829289	0.173752
CUT235	0.200825	0.74613
CUT236	-0.280024	0.639988
CUT237	0.0411981	0.914513
CUT238	-0.962557	0.121264
SUT235	0.362884	0.279632
SUT236	0.171354	0.783278
SUT238	0.0113512	0.959043
CUT242	0.609211	0.319055
SUT239	-0.510503	0.10024
SUT240	1.05259	1.15697e-05
CUT244	-0.373348	0.462178
SUT241	0.838247	0.0320938
SUT242	-2.17075	3.40229e-08
SUT243	-0.0832925	0.79542
SUT244	1.51421	1.27383e-07
CUT246	0.665322	0.249386
CUT248	-0.175108	0.77285
SUT246	0.71955	0.00971766
SUT247	0.170994	0.586815
CUT250	0.926744	0.0141386
CUT251	-0.584461	0.11747
SUT249	0.267025	0.627366
SUT250	-0.254593	0.669757
SUT252	-0.48683	0.300403
SUT253	-0.980387	0.00872073
SUT254	0.379378	0.164536
CUT254	0.014363	0.977106
CUT255	0.386027	0.534481
SUT256	1.30894	0.000400909
SUT257	0.638599	0.02376
SUT258	0.582707	0.198561
SUT260	0.169801	0.6141
SUT261	0.252143	0.463856
SUT262	-0.90295	0.10512
CUT256	0.520832	0.394278
CUT257	0.255935	0.676984
CUT258	0.183786	0.747293
CUT259	0.458512	0.455074
CUT260	0.820903	0.100662
CUT261	0.829413	0.169805
CUT263	-0.208702	0.719469
CUT264	0.421805	0.426195
SUT264	-0.68581	0.0348096
SUT267	0.146043	0.800826
SUT268	0.18857	0.627537
SUT269	0.325915	0.56487
SUT270	0.721934	0.0397877
SUT271	-0.07784	0.765175
SUT272	-0.228151	0.422131
SUT274	-0.13031	0.74126
SUT275	-0.675381	0.0921411
SUT276	-0.833393	0.00346435
SUT277	0.472077	0.223616
SUT278	-0.0930781	0.747959
CUT267	-0.312245	0.52135
CUT268	-0.946134	0.128496
SUT280	-0.60335	0.0398506
CUT271	0.787447	0.20693
CUT272	0.529045	0.382584
CUT273	0.230971	0.710341
SUT281	-0.0756959	0.779318
CUT276	1.3565	0.00226598
SUT284	1.85799	0.00096421
CUT278	-0.783715	0.185565
CUT279	-0.929324	0.0749902
CUT281	-0.045978	0.856263
SUT286	-0.574767	0.270565
CUT282	1.28269	0.0265938
CUT283	-0.670416	0.139593
CUT284	1.2219	0.0260482
CUT285	0.692939	0.186335
CUT286	0.164458	0.771559
SUT290	-0.834503	0.0049328
SUT291	-0.517396	0.173856
SUT293	0.52155	0.402831
SUT295	0.522989	0.0522535
CUT288	0.515781	0.35704
CUT290	0.358028	0.368552
CUT291	0.0913731	0.789255
SUT296	-0.317685	0.43172
SUT297	1.05011	0.00118635
SUT299	0.101112	0.772068
SUT300	-0.118876	0.736061
CUT294	0.788673	0.129829
CUT296	0.0778071	0.823628
SUT301	-0.0668172	0.867161
CUT297	0.297021	0.617889
CUT298	-0.280699	0.558062
SUT303	0.138515	0.606302
SUT304	0.0934292	0.764548
CUT299	0.554708	0.312656
CUT300	0.151215	0.781474
SUT306	-0.785788	0.00471726
SUT307	0.295096	0.410222
SUT308	0.29263	0.369813
CUT301	0.254954	0.535142
CUT302	-0.393412	0.460317
SUT309	1.63497	1.33882e-06
SUT310	0.301681	0.371841
CUT304	0.535567	0.206702
CUT305	0.0266734	0.960137
SUT311	-0.615577	0.0824292
SUT312	0.345927	0.432238
CUT309	0.190719	0.740738
SUT315	-0.75507	0.00125306
SUT316	-0.986913	0.00108264
SUT317	-0.316131	0.424949
SUT318	0.313051	0.555504
CUT312	-0.26017	0.574656
CUT313	-0.707677	0.249006
SUT321	-0.858574	0.00057731
SUT322	-0.918531	0.000129481
CUT314	0.323624	0.602288
CUT316	0.44007	0.385256
CUT317	0.641371	0.300791
CUT318	0.173616	0.721383
CUT320	-0.0514699	0.922198
CUT321	-0.182485	0.765127
CUT322	0.542502	0.240497
CUT327	0.163286	0.792028
CUT328	1.18015	0.0103724
SUT326	-1.17106	0.0137287
SUT327	0.488136	0.260495
SUT328	-0.379672	0.169267
CUT332	-0.344292	0.546985
SUT329	-0.296704	0.448033
SUT330	-0.088944	0.775149
CUT334	0.817602	0.0363014
SUT332	0.652514	0.153727
SUT333	-0.13884	0.73363
SUT334	0.219272	0.461445
CUT336	-0.0558673	0.923088
CUT340	0.822987	0.182121
CUT341	0.707118	0.127189
SUT335	0.68238	0.0258538
CUT345	0.566567	0.314383
CUT346	0.267909	0.535772
CUT351	-0.100431	0.870291
SUT340	-0.550463	0.160414
SUT341	-0.797863	0.0163406
CUT352	-0.0326554	0.957227
CUT353	0.588063	0.0761779
SUT346	-0.831971	0.0989888
SUT347	0.170849	0.732224
SUT348	-0.254339	0.432313
SUT350	0.0477262	0.872302
SUT351	0.370043	0.245539
SUT352	-0.00641599	0.987061
SUT353	-0.141493	0.684713
SUT354	-0.625541	0.0856571
CUT355	0.399109	0.51377
SUT355	1.41765	0.000450734
CUT357	0.982153	0.0870846
CUT358	0.163243	0.7428
CUT359	0.30545	0.61551
CUT362	-0.190804	0.651515
SUT356	0.0260231	0.942787
CUT366	0.423414	0.428345
CUT367	0.277408	0.613832
CUT368	0.11685	0.719771
CUT369	-0.29047	0.630355
SUT359	0.151098	0.633451
SUT360	-2.17063	5.78583e-11
SUT361	-0.586829	0.0953103
CUT370	-0.479571	0.238903
SUT362	0.0466298	0.841225
CUT371	-0.241594	0.627786
CUT372	-0.9123	0.0282561
SUT364	0.332516	0.578115
CUT375	0.0136914	0.973087
CUT376	0.149104	0.611185
SUT367	0.0767407	0.788866
CUT377	0.192026	0.569977
SUT368	0.306458	0.313735
CUT381	0.105583	0.844373
SUT369	0.193501	0.483541
CUT382	-0.30093	0.579868
SUT370	1.08814	0.0022392
CUT383	1.07831	0.0486212
CUT384	-0.383683	0.510458
SUT372	-0.8262	0.00307616
CUT387	0.669005	0.267026
CUT388	-0.578525	0.303453
SUT376	1.0016	0.0706505
CUT390	0.303245	0.59091
CUT391	0.173616	0.721383
SUT379	-0.360563	0.151334
SUT380	-0.282898	0.449393
SUT381	0.800904	0.0402494
SUT382	1.5762	0.00731848
SUT383	-0.0171696	0.962856
SUT384	-0.829132	0.00786004
SUT385	-0.220817	0.697504
SUT386	0.0427865	0.880204
SUT387	0.954272	0.00132957
CUT395	0.285611	0.335496
CUT396	0.418593	0.502143
CUT397	-0.2037	0.719506
SUT388	1.79248	8.83201e-10
CUT398	1.18441	0.0196632
SUT389	-0.153147	0.644934
CUT400	0.149101	0.777657
SUT391	0.317094	0.227054
SUT392	-0.170116	0.759494
CUT402	-0.906422	0.0542969
SUT393	0.252887	0.388441
SUT394	0.083404	0.854392
CUT403	0.33246	0.415971
SUT395	0.749083	0.0304048
CUT405	0.242989	0.695891
CUT406	0.435387	0.211654
CUT407	-0.210485	0.7226
SUT396	-0.342197	0.473116
CUT408	-0.465327	0.128232
CUT410	0.0551587	0.912128
CUT411	-0.178272	0.733841
CUT412	-0.281918	0.619783
SUT400	-0.926922	0.0163642
CUT413	0.32522	0.590762
SUT402	-0.311854	0.536945
SUT404	0.0938358	0.826697
CUT416	0.482014	0.39477
SUT406	-0.819395	0.00948974
CUT417	0.876458	0.0928364
CUT419	0.242989	0.695891
SUT409	0.628875	0.0672291
CUT420	0.659624	0.129225
CUT421	0.555017	0.188032
CUT422	0.106389	0.843726
SUT413	0.565939	0.229544
CUT424	-0.833063	0.0460884
SUT416	0.355191	0.206594
SUT417	0.0886454	0.676405
SUT418	0.88809	0.0551582
SUT419	-0.84891	0.125366
CUT426	-0.889499	0.00942826
CUT429	0.171739	0.759848
CUT430	0.181879	0.770371
CUT431	0.70255	0.257392
SUT422	0.140986	0.653121
CUT432	-0.2801	0.464518
SUT423	1.69147	0.00012718
SUT424	0.809386	0.194571
SUT425	-0.468635	0.23749
SUT426	0.00752143	0.985334
SUT430	0.245681	0.24728
CUT435	0.901639	0.0559214
SUT432	-0.279924	0.327299
CUT436	0.101299	0.859483
SUT433	0.18162	0.747134
CUT437	0.15083	0.789127
SUT434	0.268186	0.52766
SUT435	1.81969	6.02677e-05
CUT438	0.91845	0.104152
CUT439	1.22107	0.0145429
CUT441	0.988805	0.0869181
SUT436	-0.0178981	0.977031
CUT442	0.164689	0.734015
CUT443	0.188805	0.698969
SUT438	-0.290767	0.317597
CUT444	-0.263231	0.645106
SUT439	-0.692641	0.0241663
SUT440	-0.0325911	0.904618
SUT441	0.0826844	0.846629
SUT442	-0.167477	0.785334
SUT443	1.60771	0.000183475
SUT444	-0.372274	0.467388
CUT445	0.412654	0.183937
CUT446	-0.253738	0.683858
SUT445	0.741442	0.00314406
CUT449	0.28235	0.467551
CUT452	1.09751	0.0186041
CUT453	0.633258	0.147167
SUT446	-0.335322	0.245018
CUT454	-0.480356	0.416855
SUT447	-0.43456	0.303454
CUT456	0.929979	0.0755646
SUT448	1.43127	0.000151601
CUT458	0.266534	0.619188
SUT451	0.478535	0.25555
SUT452	0.00585701	0.978956
SUT453	-0.285997	0.327412
SUT454	1.57166	7.4674e-07
CUT460	-0.347482	0.57625
CUT461	-0.657812	0.283559
CUT462	0.0470824	0.930981
SUT455	0.201967	0.63845
SUT456	-0.249672	0.372144
CUT463	0.25196	0.58227
CUT464	-0.714578	0.189672
CUT465	-0.418083	0.461613
SUT457	0.614797	0.0676432
CUT466	0.164689	0.734015
SUT458	0.00358142	0.988845
CUT467	0.118109	0.84249
CUT469	-0.0353943	0.941394
CUT470	-0.418502	0.283477
CUT471	-0.544985	0.159336
CUT473	0.344238	0.481245
CUT474	0.918863	0.0339352
CUT475	1.40506	0.00820198
CUT476	1.31371	0.0113853
CUT478	0.298484	0.590721
CUT480	1.65746	4.47036e-05
CUT487	0.0128614	0.983398
SUT462	0.723592	0.00903493
CUT491	0.182116	0.713638
SUT464	0.960705	0.0852985
CUT493	-0.066395	0.908055
SUT466	-0.120325	0.717517
CUT494	-0.297363	0.463253
SUT468	-0.0867932	0.800067
SUT469	0.616005	0.0887526
CUT496	-0.645525	0.290384
CUT499	-0.104424	0.867089
SUT471	-0.0220593	0.967411
CUT503	1.72388	0.000282729
CUT504	0.236537	0.704144
CUT505	-0.433866	0.339049
CUT508	0.809624	0.158288
CUT509	-0.563954	0.245766
SUT475	-0.499255	0.0216155
SUT476	-0.339677	0.534371
SUT477	0.53719	0.172259
SUT479	-0.69503	0.153924
CUT516	1.07269	0.0125521
CUT517	0.510936	0.384054
CUT519	0.680628	0.235341
CUT520	-0.0959592	0.877783
CUT521	0.0443873	0.892846
SUT482	0.471744	0.358973
SUT483	-0.652327	0.275701
CUT524	0.249893	0.571001
SUT484	0.503359	0.286151
SUT485	-0.51549	0.170946
SUT486	0.468747	0.391195
SUT487	-0.890447	0.0689406
CUT527	-0.227803	0.714636
SUT488	0.870485	0.00761918
CUT528	-0.24262	0.635978
CUT529	-0.325549	0.39898
SUT489	-0.332835	0.406216
CUT531	-0.0288433	0.957677
CUT532	0.521516	0.382211
SUT491	0.0725524	0.80157
SUT492	-0.398418	0.103176
SUT493	0.958294	0.0444578
CUT533	-0.290321	0.511169
CUT534	-0.624421	0.316641
CUT535	-1.12519	0.0710471
SUT494	1.33293	2.93299e-06
SUT495	0.0720333	0.893949
SUT496	0.360997	0.562331
SUT498	-0.0590195	0.841215
SUT499	-0.287452	0.333187
SUT502	-0.0895979	0.800311
CUT545	-0.288809	0.577128
SUT504	-0.0249973	0.940082
SUT505	1.19045	0.000595505
CUT547	0.103524	0.85772
SUT506	0.972496	0.00603802
CUT549	0.298244	0.537367
CUT550	1.16457	0.0486524
SUT509	0.00778258	0.975579
SUT510	-0.114195	0.695005
SUT511	0.0605492	0.882624
SUT512	0.442018	0.386416
CUT551	-0.0110463	0.985015
SUT513	-0.0859162	0.826364
CUT554	0.60436	0.0349852
SUT514	0.224579	0.422949
CUT557	2.10079	1.51505e-08
CUT558	1.22721	0.0292647
CUT559	0.301458	0.608567
CUT560	0.234616	0.706934
CUT561	1.98504	4.65651e-07
SUT515	-0.344956	0.549252
SUT516	-0.296722	0.475077
CUT564	0.281699	0.649166
SUT517	0.392395	0.525024
SUT519	-0.833706	0.118852
SUT520	1.32688	6.66887e-06
SUT522	-0.205977	0.520058
SUT523	0.235207	0.705879
CUT572	0.139996	0.760302
SUT524	-0.139257	0.70538
SUT526	-0.424214	0.377008
CUT575	0.0319837	0.956107
SUT527	1.26174	0.000969299
CUT576	-0.792357	0.2032
SUT528	0.591457	0.0288519
SUT529	-0.209197	0.680243
CUT577	0.8892	0.150744
CUT578	0.453571	0.337284
SUT530	-0.117517	0.843618
CUT579	0.517995	0.319577
CUT580	0.309541	0.559085
CUT581	0.297295	0.506283
CUT582	0.556796	0.370264
SUT532	-0.344482	0.484317
CUT583	1.20875	0.0103259
SUT533	-0.815451	0.00858765
SUT534	-0.0337614	0.918441
SUT536	-0.516166	0.0744093
SUT537	-0.360531	0.562056
CUT588	-0.681847	0.166748
CUT589	0.651246	0.226935
SUT539	-0.537947	0.217946
CUT590	-0.385436	0.516267
SUT540	0.580251	0.111993
CUT591	0.180043	0.747745
SUT541	1.102	0.000574904
SUT543	-0.736995	0.0341394
CUT597	-0.0277122	0.960982
CUT598	0.164858	0.690602
SUT545	0.885327	0.00378847
CUT599	0.722537	0.115832
CUT600	1.17776	0.00521211
SUT546	-0.38023	0.194342
CUT601	-0.190092	0.685465
CUT602	-0.624195	0.0717528
SUT549	0.721382	0.0994417
CUT605	-0.0100763	0.983093
CUT608	0.123866	0.802374
CUT609	-0.121214	0.771469
SUT553	0.114727	0.828222
CUT611	-0.336947	0.580765
CUT613	0.643281	0.150372
CUT614	0.946675	0.127207
SUT554	-0.544715	0.154043
SUT555	0.115666	0.783842
CUT615	-0.854782	0.116109
SUT559	0.204107	0.496819
[truncated: 8,220 more rows]

## Sheet: Table S2
Genes and lncRNAs expressed at a higher level in aerial cells
					Significant after applying the Benjamini-Hochberg procedure
						p value < 4.81E-6 (Bonferroni corrected confidence interval for multiple testing)
ORF	Gene	LogRatio	fold change	p value
YNL210W	MER1	-3.72886	13.2587	1.81749e-29	*	*	mRNA-binding protein required for meiosis-specific mRNA splicing; required for chromosome pairing and meiotic recombination; Mer1p regulon embraces four essential meiotic pre-mRNAs: REC107, HFM1, AMA1 and SPO22
YMR133W	REC114	-3.51758	11.4524	1.9475e-49	*	*	Protein involved in early stages of meiotic recombination; possibly involved in the coordination of recombination and meiotic division; mutations lead to premature initiation of the first meiotic division
YPR007C	REC8	-3.36989	10.338	4.13931e-57	*	*	Meiosis-specific component of the sister chromatid cohesion complex; alpha-kleisin family member that maintains cohesion between sister chromatids during meiosis I; maintains cohesion between centromeres of sister chromatids until meiosis II; independent of its role in sister chromatid cohesion, Rec8p promotes allelic collisions and prevents nonspecific chromosome interactions; homolog of S. pomb…
YMR101C	SRT1	-3.33293	10.0765	3.71345e-33	*	*	Forms the dehydrodolichyl diphosphate syntase (DDS) complex with NUS1; involved in synthesis of long-chain dolichols (19-22 isoprene units; as opposed to Rer2p which synthesizes shorter-chain dolichols); localizes to lipid bodies; transcription is induced during stationary phase
YIL072W	HOP1	-3.32143	9.99655	1.85651e-54	*	*	Meiosis-specific protein required for chromosome synapsis; displays Red1p dependent localization to the unsynapsed axial-lateral elements of the synaptonemal complex; required for chiasma formation; in vitro, displays the ability to promote intra- and intermolecular synapsis between double-stranded DNA molecules and to fold DNA into rigid protein-DNA filaments
YDR446W	ECM11	-3.29729	9.83067	4.94957e-19	*	*	Meiosis-specific protein; component of the Synaptonemal Complex (SC) along with Gmc2p; required for efficient crossover formation and for the efficient loading of the SC transverse filament protein, Zip1p; is SUMOlytaed in a Gmc2p manner, and SUMOylation is required for its function in meiosis; GFP fusion protein is present in discrete clusters in the nucleus throughout mitosis; may be involved i…
YPL121C	MEI5	-3.20783	9.23961	5.99118e-22	*	*	Meiosis-specific protein involved in meiotic recombination; involved in DMC1-dependent meiotic recombination; forms heterodimer with Sae3p; proposed to be an assembly factor for Dmc1p
YER179W	DMC1	-3.18879	9.11846	3.39347e-38	*	*	Meiosis-specific recombinase required for double-strand break repair; also required for pairing between homologous chromosomes; required for the normal morphogenesis of synaptonemal complex; homolog of Rad51p and the bacterial RecA protein; binds ssDNA and dsDNA, forms helical filaments; stimulated by Rdh54p
YOR351C	MEK1	-3.10603	8.61011	9.47534e-50	*	*	Meiosis-specific serine/threonine protein kinase; functions in meiotic checkpoint, promotes recombination between homologous chromosomes by suppressing double strand break repair between sister chromatids; stabilizes Hop1-Thr318 phosphorylation to promote interhomolog recombination and checkpoint responses during meiosis
YOL104C	NDJ1	-3.05594	8.31631	6.08994e-30	*	*	Protein that regulates meiotic SPB cohesion and telomere clustering; localizes to both spindle pole bodies (SPBs) and telomeres; required for bouquet formation, effective homolog pairing, ordered cross-over distribution, sister chromatid cohesion at meiotic telomeres, chromosomal segregation and telomere-led rapid prophase movement
YHR014W	SPO13	-2.90743	7.50282	6.36538e-20	*	*	Meiotic regulator; involved in maintaining sister chromatid cohesion during meiosis I as well as promoting proper attachment of kinetochores to the spindle during meiosis I and meiosis II; anaphase-promoting complex (APC) substrate that is degraded during anaphase I; expressed only in meiotic cells
YLR445W	GMC2	-2.90154	7.47224	7.01144e-25	*	*	Protein involved in meiotic crossing over; component of the Synaptonemal Complex (SC) along with Ecm11p; required for the efficient loading of the SC transverse filament protein, Zip1p; promotes SUMOylation of Ecm11p; mutants are delayed in meiotic nuclear division and are defective in synaptonemal complex assembly; transcription is regulated by Ume6p and induced in response to alpha factor
YBR072W	HSP26	-2.78101	6.87333	3.35508e-22	*	*	Small heat shock protein (sHSP) with chaperone activity; forms hollow, sphere-shaped oligomers that suppress unfolded proteins aggregation; long-lived protein that is preferentially retained in mother cells and forms cytoplasmic foci; oligomer activation requires heat-induced conformational change; also has mRNA binding activity
YIL073C	SPO22	-2.77799	6.85894	1.42523e-37	*	*	Meiosis-specific protein essential for chromosome synapsis; involved in completion of nuclear divisions during meiosis; induced early in meiosis
YGL183C	MND1	-2.77106	6.82608	8.44223e-19	*	*	Protein required for recombination and meiotic nuclear division; forms a complex with Hop2p, which is involved in chromosome pairing and repair of meiotic double-strand breaks
YBR186W	PCH2	-2.72986	6.63392	2.53904e-29	*	*	Hexameric ring ATPase that remodels chromosome axis protein Hop1p; nucleolar component of the pachytene checkpoint, which prevents chromosome segregation when recombination and chromosome synapsis are defective; also represses meiotic interhomolog recombination in rDNA; required for meiotic double-stranded break formation
YMR307C-A	YMR307C-A	-2.7247	6.61022	2.72429e-07	*	*	Dubious open reading frame; unlikely to encode a functional protein, based on available experimental and comparative sequence data; completely overlaps the verified gene GAS1/YMR307W
YLL046C	RNP1	-2.69908	6.49388	1.27116e-12	*	*	Ribonucleoprotein that contains two RNA recognition motifs (RRM); RNP1 has a paralog, SBP1, that arose from the whole genome duplication
YFL003C	MSH4	-2.65489	6.29798	1.92655e-32	*	*	Protein involved in meiotic recombination; required for normal levels of crossing over, colocalizes with Zip2p to discrete foci on meiotic chromosomes, has homology to bacterial MutS protein
YDR285W	ZIP1	-2.6548	6.29758	3.20043e-18	*	*	Transverse filament protein of the synaptonemal complex; required for normal levels of meiotic recombination and pairing between homologous chromosome during meiosis; required for meiotic recombination between non-allelc sites; potential Cdc28p substrate
YIL071W-A	YIL071W-A	-2.65415	6.29475	2.41932e-16	*	*	Dubious open reading frame; unlikely to encode a functional protein, based on available experimental and comparative sequence data; almost completely overlaps ORF PCI8/YIL071C
YER044C-A	MEI4	-2.64166	6.24048	1.35884e-26	*	*	Meiosis-specific protein involved in forming DSBs; involved in double-strand break (DSBs) formation during meiotic recombination; required for chromosome synapsis and production of viable spores
YDL218W	YDL218W	-2.62056	6.14989	5.77276e-14	*	*	Putative protein of unknown function; YDL218W transcription is regulated by Azf1p and induced by starvation and aerobic conditions; expression also induced in cells treated with the mycotoxin patulin
YOL131W	YOL131W	-2.54173	5.82286	2.03368e-16	*	*	Putative protein of unknown function; YOL131W has a paralog, STB1, that arose from the whole genome duplication
YGR236C	SPG1	-2.52755	5.76592	5.75495e-14	*	*	Protein required for high temperature survival during stationary phase; not required for growth on nonfermentable carbon sources; the authentic, non-tagged protein is detected in highly purified mitochondria in high-throughput studies
YIL057C	RGI2	-2.49511	5.6377	1.60493e-17	*	*	Protein of unknown function; involved in energy metabolism under respiratory conditions; expression induced under carbon limitation and repressed under high glucose; RGI2 has a paralog, RGI1, that arose from the whole genome duplication
YMR118C	SHH3	-2.48207	5.58697	1.89742e-15	*	*	Putative mitochondrial inner membrane protein of unknown function; although similar to paralogous Sdh3p, Shh3p is not a stoichiometric subunit of either succinate dehydrogenase or of the TIM22 translocase; SHH3 has a paralog, SDH3, that arose from the whole genome duplication
YKL050C	YKL050C	-2.42593	5.37377	5.0337e-30	*	*	Protein of unknown function; the YKL050W protein is a target of the SCFCdc4 ubiquitin ligase complex and YKL050W transcription is regulated by Azf1p; YKL050C has a paralog, EIS1, that arose from the whole genome duplication
YGL081W	YGL081W	-2.40473	5.29535	5.53284e-20	*	*	Putative protein of unknown function; non-essential gene; interacts genetically with CHS5, a gene involved in chitin biosynthesis
YHL022C	SPO11	-2.36694	5.15846	1.34088e-15	*	*	Meiosis-specific protein that initiates meiotic recombination; initiates meiotic recombination by catalyzing the formation of double-strand breaks in DNA via a transesterification reaction; required for homologous chromosome pairing and synaptonemal complex formation
YDR374C	PHO92	-2.35918	5.13079	1.81882e-16	*	*	Posttranscriptional regulator of phosphate metabolism; facilitates PHO4 mRNA degradation by interacting with Pop2p; regulates PHO4 mRNA stability by binding to PHO4's 3'UTR in a phosphate-dependent manner; contains highly conserved YTH (YT521-B Homology) domain that exhibits RNA-binding activity; human homolog YTHDF2 can complement yeast null mutant
YGL033W	HOP2	-2.34332	5.0747	2.3189e-13	*	*	Meiosis-specific protein that localizes to chromosomes; prevents synapsis between nonhomologous chromosomes and ensures synapsis between homologs; complexes with Mnd1p to promote homolog pairing and meiotic double-strand break repair; heterodimer of Hop2p-Mnd1p stimulates the Dmc1p-meidated strand invasion
YDR506C	GMC1	-2.34079	5.06581	2.42529e-21	*	*	Protein involved in meiotic progression; mutants are delayed in meiotic nuclear division and are defective in synaptonemal complex assembly; possible membrane-localized protein; SWAT-GFP and mCherry fusion proteins localize to the endoplasmic reticulum and vacuole respectively
YPL240C	HSP82	-2.31402	4.97267	6.01173e-33	*	*	Hsp90 chaperone; redundant in function with Hsc82p; required for pheromone signaling, negative regulation of Hsf1p; docks with Tom70p for mitochondrial preprotein delivery; promotes telomerase DNA binding, nucleotide addition; protein abundance increases in response to DNA replication stress; contains two acid-rich unstructured regions that promote solubility of chaperone-substrate complexes; HSP…
YLL030C	RRT7	-2.27751	4.84841	5.58154e-12	*	*	Protein of unknown function; identified in a screen for mutants with increased levels of rDNA transcription; dubious open reading frame unlikely to encode a protein, based on available experimental and comparative sequence data
YGL251C	HFM1	-2.255	4.77335	6.32997e-27	*	*	Meiosis specific DNA helicase; involved in the conversion of double-stranded breaks to later recombination intermediates and in crossover control; catalyzes the unwinding of Holliday junctions; has ssDNA and dsDNA stimulated ATPase activity
YBR184W	YBR184W	-2.2265	4.67997	5.30709e-12	*	*	Putative protein of unknown function; YBR184W is not an essential gene
YBR250W	SPO23	-2.19024	4.5638	6.57194e-17	*	*	Protein of unknown function; associates with meiosis-specific protein Spo1p
YNL269W	BSC4	-2.18852	4.55839	6.44661e-13	*	*	Protein of unknown function; protein-coding gene that evolved de novo via a series of point mutations in noncoding sequence; ORF exhibits genomic organization compatible with a translational readthrough-dependent mode of expression; readthrough is increased upon depletion of Sup35p; may be involved in DNA repair pathway during stationary phase and contribute to robustness of cells when shifted to…
YGL249W	ZIP2	-2.16781	4.49341	1.4926e-19	*	*	Meiosis-specific protein; involved in normal synaptonemal complex formation and pairing between homologous chromosomes during meiosis; relocalizes from mitochondrion to cytoplasm upon DNA replication stress
YDR014W-A	HED1	-2.15185	4.44396	4.80997e-14	*	*	Meiosis-specific protein; down-regulates Rad51p-mediated mitotic recombination when the meiotic recombination machinery is impaired; promotes synapsis and required for the normal morphogenesis of synaptonemal complex; prevents the recruitment of Rad54p to site-specific DNA double-strand breaks in vivo; early meiotic gene, transcribed specifically during meiotic prophase
YBL075C	SSA3	-2.14882	4.43464	4.19031e-24	*	*	ATPase involved in protein folding and the response to stress; plays a role in SRP-dependent cotranslational protein-membrane targeting and translocation; member of the heat shock protein 70 (HSP70) family; localized to the cytoplasm; SSA3 has a paralog, SSA4, that arose from the whole genome duplication
YKL188C	PXA2	-2.13039	4.37836	1.16495e-22	*	*	Subunit of heterodimeric peroxisomal ABC transport complex, with Pxa1p; required for import of long-chain fatty acids into peroxisomes; similar to human adrenoleukodystrophy transportesr ABCD1 and ABCD2, and ALD-related proteins; mutations in ABCD1 cause X-linked adrenoleukodystrophy (X-ALD), a peroxisomal disorder; human ABCD1 and ABCD2 can each partially complement yeast pxa1 pxa2 double null m…
YJL106W	IME2	-2.12906	4.37433	1.38412e-16	*	*	Serine/threonine protein kinase involved in activation of meiosis; associates with Ime1p and mediates its stability, activates Ndt80p; IME2 expression is positively regulated by Ime1p; human CDK2 can complement ime2 null mutant
YIL025C	YIL025C	-2.09	4.25747	0.000579417	*		Dubious open reading frame; unlikely to encode a functional protein, based on available experimental and comparative sequence data
YHR153C	SPO16	-2.07456	4.21216	2.2155e-12	*	*	Meiosis-specific protein involved in synaptonemal complex assembly; implicated in regulation of crossover formation; required for sporulation
YDR070C	FMP16	-2.06741	4.19133	6.72771e-11	*	*	Protein of unknown function; may be involved in responding to conditions of stress; the authentic, non-tagged protein is detected in highly purified mitochondria in high-throughput studies; protein abundance increases in response to DNA replication stress
YER054C	GIP2	-2.06143	4.17401	1.4159e-21	*	*	Putative regulatory subunit of protein phosphatase Glc7p; involved in glycogen metabolism; contains a conserved motif (GVNK motif) that is also found in Gac1p, Pig1p, and Pig2p; GIP2 has a paralog, PIG2, that arose from the whole genome duplication
YDL204W	RTN2	-2.04182	4.11765	1.07213e-16	*	*	Reticulon protein; involved in nuclear pore assembly and maintenance of tubular ER morphology; promotes membrane curvature; regulates the ER asymmetry-induced inheritance block during ER stress; rtn1 rtn2 yop1 triple mutant lacks tubular ER; interacts with Sec6p, Yip3p, and Sbh1p; less abundant than RTN1; member of RTNLA (reticulon-like A) subfamily; protein increases in abundance and relocalizes…
YDR171W	HSP42	-2.03256	4.09129	2.21185e-22	*	*	Small heat shock protein (sHSP) with chaperone activity; forms barrel-shaped oligomers that suppress unfolded protein aggregation; involved in cytoskeleton reorganization after heat shock; protein abundance increases and forms cytoplasmic foci in response to DNA replication stress
YER106W	MAM1	-2.0223	4.0623	1.93241e-07	*	*	Monopolin; kinetochore associated protein involved in chromosome attachment to meiotic spindle
YOR177C	MPC54	-2.01814	4.05062	1.17479e-10	*	*	Component of the meiotic outer plaque; a membrane-organizing center which is assembled on the cytoplasmic face of the spindle pole body during meiosis II and triggers the formation of the prospore membrane; potential Cdc28p substrate
YDL186W	YDL186W	-2.01397	4.03891	5.7814e-10	*	*	Putative protein of unknown function; YDL186W is not an essential gene
YMR175W	SIP18	-2.00322	4.00894	1.31043e-07	*	*	Phospholipid-binding hydrophilin; essential to overcome desiccation-rehydration process; expression is induced by osmotic stress; SIP18 has a paralog, GRE1, that arose from the whole genome duplication
YGR248W	SOL4	-2.00263	4.0073	3.55267e-13	*	*	6-phosphogluconolactonase; protein abundance increases in response to DNA replication stress; SOL4 has a paralog, SOL3, that arose from the whole genome duplication
YGR142W	BTN2	-1.96767	3.91135	6.14077e-15	*	*	v-SNARE binding protein; facilitates specific protein retrieval from a late endosome to the Golgi; modulates arginine uptake, possible role in mediating pH homeostasis between the vacuole and plasma membrane H(+)-ATPase; contributes to prion curing; BTN2 has a paralog, CUR1, that arose from the whole genome duplication
YGL123C-A	YGL123C-A	-1.9535	3.87313	0.000351233	*		Dubious open reading frame; unlikely to encode a functional protein, based on available experimental and comparative sequence data; overlaps the verified gene RPS2/YGL123W
YFR023W	PES4	-1.94984	3.86331	2.22395e-09	*	*	Poly(A) binding protein, suppressor of DNA polymerase epsilon mutation; PES4 has a paralog, MIP6, that arose from the whole genome duplication
YGL138C	YGL138C	-1.92094	3.78671	8.28608e-09	*	*	Putative protein of unknown function; has no significant sequence similarity to any known protein
YHR139C	SPS100	-1.90425	3.74316	2.5942e-14	*	*	Protein required for spore wall maturation; expressed during sporulation; may be a component of the spore wall; expression also induced in cells treated with the mycotoxin patulin; SPS100 has a paralog, YGP1, that arose from the whole genome duplication
YER103W	SSA4	-1.88877	3.70319	1.90454e-15	*	*	Heat shock protein that is highly induced upon stress; plays a role in SRP-dependent cotranslational protein-membrane targeting and translocation; member of the HSP70 family; cytoplasmic protein that concentrates in nuclei upon starvation; SSA4 has a paralog, SSA3, that arose from the whole genome duplication
YLL026W	HSP104	-1.88439	3.69197	2.04754e-15	*	*	Disaggregase; heat shock protein that cooperates with Ydj1p (Hsp40) and Ssa1p (Hsp70) to refold and reactivate previously denatured, aggregated proteins; responsive to stresses including: heat, ethanol, and sodium arsenite; involved in [PSI+] propagation; protein becomes more abundant and forms cytoplasmic foci in response to DNA replication stress; potentiated Hsp104p variants decrease TDP-43 pr…
YLR329W	REC102	-1.87294	3.66277	8.67698e-12	*	*	Protein involved in early stages of meiotic recombination; required for chromosome synapsis; forms a complex with Rec104p and Spo11p necessary during the initiation of recombination
YPR149W	NCE102	-1.85799	3.62502	2.90936e-11	*	*	Protein of unknown function; contains transmembrane domains; involved in secretion of proteins that lack classical secretory signal sequences; component of the detergent-insoluble glycolipid-enriched complexes (DIGs); NCE102 has a paralog, FHN1, that arose from the whole genome duplication
YPL036W	PMA2	-1.85662	3.62158	1.05196e-08	*	*	Plasma membrane H+-ATPase; isoform of Pma1p, involved in pumping protons out of the cell; regulator of cytoplasmic pH and plasma membrane potential
YHR137W	ARO9	-1.8493	3.60325	1.90553e-11	*	*	Aromatic aminotransferase II; catalyzes the first step of tryptophan, phenylalanine, and tyrosine catabolism
YLR341W	SPO77	-1.84634	3.59586	6.02204e-11	*	*	Meiosis-specific protein of unknown function; required for spore wall formation during sporulation; dispensable for both nuclear divisions during meiosis
YNR070W	PDR18	-1.83622	3.57072	3.72737e-13	*	*	Putative transporter of the ATP-binding cassette (ABC) family; role in plasma membrane sterol incorporation; implicated in pleiotropic drug resistance; provides resistance to ethanol stress and contributes to a decreased intracellular accumulation of ethanol; the authentic, non-tagged protein is detected in highly purified mitochondria in high-throughput studies
YGR053C	YGR053C	-1.82574	3.5449	2.68927e-09	*	*	Putative protein of unknown function
YHR124W	NDT80	-1.82119	3.53373	3.17149e-10	*	*	Meiosis-specific transcription factor; required for exit from pachytene and for full meiotic recombination; activates middle sporulation genes; competes with Sum1p for binding to promoters containing middle sporulation elements (MSE)
YKR005C	YKR005C	-1.81711	3.52373	1.88458e-12	*	*	Putative protein of unknown function
YCR018C	SRD1	-1.81649	3.52222	6.60327e-08	*	*	Protein involved in the processing of pre-rRNA to mature rRNA; contains a C2/C2 zinc finger motif; srd1 mutation suppresses defects caused by the rrp1-1 mutation
YBR054W	YRO2	-1.81455	3.51749	4.49568e-10	*	*	Protein with a putative role in response to acid stress; null mutant is sensitive to acetic acid; transcription is regulated by Haa1p and induced in the presence of acetic acid; protein observed in plasma membrane foci in the presence of acetic acid; the authentic, non-tagged protein is detected in a phosphorylated state in highly purified mitochondria in high-throughput studies
YKL107W	YKL107W	-1.81403	3.51624	3.96968e-15	*	*	Putative short-chain dehydrogenase/reductase; proposed to be a palmitoylated membrane protein
YDL154W	MSH5	-1.8046	3.49333	2.61085e-12	*	*	Protein of the MutS family; forms a dimer with Msh4p that facilitates crossovers between homologs during meiosis; msh5-Y823H mutation confers tolerance to DNA alkylating agents; homologs present in C. elegans and humans
YIL026C	IRR1	-1.79426	3.46838	5.85215e-18	*	*	Subunit of the cohesin complex; which is required for sister chromatid cohesion during mitosis and meiosis and interacts with centromeres and chromosome arms; relocalizes to the cytosol in response to hypoxia; essential for viability
YDR263C	DIN7	-1.79019	3.45861	1.08603e-12	*	*	Mitochondrial nuclease functioning in DNA repair and replication; modulates the stability of the mitochondrial genome, induced by exposure to mutagens, also induced during meiosis at a time nearly coincident with commitment to recombination; DIN7 has a paralog, EXO1, that arose from the whole genome duplication
YNL018C	YNL018C	-1.78699	3.45094	9.5227e-10	*	*	Putative protein of unknown function; YNL018C has a paralog, YNL034W, that arose from a segmental duplication
YML089C	YML089C	-1.77942	3.43289	3.18752e-14	*	*	Dubious open reading frame; unlikely to encode a functional protein, based on available experimental and comparative sequence data; expression induced by calcium shortage
YPL153C	RAD53	-1.7793	3.4326	1.58177e-16	*	*	DNA damage response protein kinase; required for cell-cycle arrest, regulation of copper genes in response to DNA damage; phosphorylates nuclear pores to counteract gene gating, preventing aberrant transitions at forks approaching transcribed genes; activates downstream kinase Dun1p; differentially senses mtDNA depletion, mitochondrial ROS; relocalizes to cytosol under hypoxia; human homolog CHEK…
YHL012W	YHL012W	-1.77805	3.42961	8.36674e-09		*	Putative UTP glucose-1-phosphate uridylyltransferase; YHL012W has a paralog, UGP1, that arose from the whole genome duplication
YNL034W	YNL034W	-1.77659	3.42615	9.73778e-06	*		Putative protein of unknown function; not an essential gene; YNL034W has a paralog, YNL018C, that arose from a segmental duplication
YBL063W	KIP1	-1.77599	3.42473	4.68734e-16	*	*	Kinesin-related motor protein; required for mitotic spindle assembly, chromosome segregation, and 2 micron plasmid partitioning; functionally redundant with Cin8p for chromosomal but not plasmid functions
YDR218C	SPR28	-1.77531	3.42311	6.04163e-07	*	*	Sporulation-specific homolog of the CDC3/10/11/12 family of genes; meiotic septin expressed at high levels during meiotic divisions and ascospore formation; the yeast CDC3/10/11/12 family is a family of bud neck microfilament genes
YHR015W	MIP6	-1.77339	3.41857	1.25363e-07	*	*	Putative RNA-binding protein; interacts with Mex67p, which is a component of the nuclear pore involved in nuclear mRNA export; MIP6 has a paralog, PES4, that arose from the whole genome duplication
YPL113C	YPL113C	-1.76504	3.39884	1.53117e-15	*	*	Glyoxylate reductase; acts on glyoxylate and hydroxypyruvate substrates; YPL113C is not an essential gene
YMR017W	SPO20	-1.75513	3.37556	1.84196e-07	*	*	Meiosis-specific subunit of the t-SNARE complex; required for prospore membrane formation during sporulation; similar to but not functionally redundant with Sec9p; SNAP-25 homolog
YOR242C	SSP2	-1.75296	3.3705	2.48468e-06	*	*	Sporulation specific protein that localizes to the spore wall; required for sporulation at a point after meiosis II and during spore wall formation; expression controlled by a tightly regulated middle-meiotic promoter that is activated by Ndt80p; translation of SSP2 mRNA is delayed, such that the mRNA is present as nuclear divisions are taking place but is not engaged by ribosomes until relativel…
YKR009C	FOX2	-1.74894	3.36111	3.33772e-14	*	*	3-hydroxyacyl-CoA dehydrogenase and enoyl-CoA hydratase; multifunctional enzyme of the peroxisomal fatty acid beta-oxidation pathway; mutation is functionally complemented by human HSD17B4
YMR052C-A	YMR052C-A	-1.7463	3.35496	3.92614e-05			Dubious open reading frame; unlikely to encode a functional protein, based on available experimental and comparative sequence data
YGL205W	POX1	-1.74172	3.34435	4.88737e-14	*	*	Fatty-acyl coenzyme A oxidase; involved in the fatty acid beta-oxidation pathway; localized to the peroxisomal matrix
YMR076C	PDS5	-1.73712	3.33368	1.20561e-14	*	*	Cohesion maintenance factor; involved in sister chromatid condensation and cohesion; colocalizes with cohesin on chromosomes; performs its cohesin maintenance function in pre-anaphase cells by protecting the integrity of the cohesion complex; also required during meiosis; relocalizes to the cytosol in response to hypoxia
YBR018C	GAL7	-1.7315	3.32074	1.01485e-07	*	*	Galactose-1-phosphate uridyl transferase; synthesizes glucose-1-phosphate and UDP-galactose from UDP-D-glucose and alpha-D-galactose-1-phosphate in the second step of galactose catabolism; human homolog UGP2 can complement yeast null mutant
YMR206W	YMR206W	-1.72894	3.31484	5.91036e-12	*	*	Putative protein of unknown function; not an essential gene; YMR206W has a paralog, YNR014W, that arose from the whole genome duplication
YPL123C	RNY1	-1.72783	3.31229	1.44111e-14	*	*	Vacuolar RNase of the T(2) family; relocalizes to the cytosol where it cleaves tRNAs upon oxidative or stationary phase stress; required for tRNA-specific translational pausing suring oxidative stress; promotes apoptosis under stress conditions and this function is independent of Rny1p catalytic activity
YDR522C	SPS2	-1.72144	3.29766	5.04106e-07	*	*	Protein expressed during sporulation; SPS2 has a paralog, SPS22, that arose from the whole genome duplication; redundant with Sps22p for organization of the beta-glucan layer of the spore wall; S. pombe ortholog is a spore wall component
YNL196C	SLZ1	-1.71924	3.29264	0.00330192	*		Sporulation-specific protein with a leucine zipper motif; subunit of the MIS complex which controls mRNA methylation during during the induction of sporulation
YMR169C	ALD3	-1.71672	3.28688	1.50605e-11	*	*	Cytoplasmic aldehyde dehydrogenase; involved in beta-alanine synthesis; uses NAD+ as the preferred coenzyme; very similar to Ald2p; expression is induced by stress and repressed by glucose
YLR273C	PIG1	-1.71587	3.28494	4.00811e-15	*	*	Putative targeting subunit for type-1 protein phosphatase Glc7p; tethers Glc7p to Gsy2p glycogen synthase; PIG1 has a paralog, GAC1, that arose from the whole genome duplication
YCL048W	SPS22	-1.7059	3.26233	4.92134e-08	*	*	Protein of unknown function; SPS22 has a paralog, SPS2, that arose from the whole genome duplication; redundant with Sps2p for the organization of the beta-glucan layer of the spore wall
YMR306W	FKS3	-1.70139	3.25215	8.4814e-14	*	*	Protein involved in spore wall assembly; has similarity to 1,3-beta-D-glucan synthase catalytic subunits Fks1p and Gsc2p; the authentic, non-tagged protein is detected in highly purified mitochondria in high-throughput studies
YGR273C	YGR273C	-1.69645	3.24103	6.29824e-06	*		Putative protein of unknown function; expression downregulated by treatment with 8-methoxypsoralen plus UVA irradiation; not an essential gene; YGR273C has a paralog, YMR295C, that arose from the whole genome duplication
YOL015W	IRC10	-1.69587	3.23972	5.39829e-09	*	*	Protein of unknown function; null mutant displays increased levels of spontaneous Rad52p foci
YLR411W	CTR3	-1.68631	3.21833	8.06026e-15	*	*	High-affinity copper transporter of the plasma membrane; acts as a trimer; gene is disrupted by a Ty2 transposon insertion in many laboratory strains of S. cerevisiae
YDL199C	YDL199C	-1.684	3.21318	2.96103e-11	*	*	Putative transporter; member of the sugar porter family
YHR157W	REC104	-1.67115	3.18469	2.05624e-08	*	*	Protein involved in early stages of meiotic recombination; required for meiotic crossing over; forms a complex with Rec102p and Spo11p necessary during the initiation of recombination
YGR109C	CLB6	-1.67027	3.18273	1.93396e-08	*	*	B-type cyclin involved in DNA replication during S phase; activates Cdc28p to promote initiation of DNA synthesis; functions in formation of mitotic spindles along with Clb3p and Clb4p; most abundant during late G1; CLB6 has a paralog, CLB5, that arose from the whole genome duplication
YML083C	YML083C	-1.6645	3.17005	5.67334e-08	*	*	Protein of unknown function; transcriptionally regulated by Upc2p via an upstream sterol response element; strong increase in transcript abundance during anaerobic growth compared to aerobic growth; cells deleted for YML083C do not exhibit growth defects in anerobic or anaerobic conditions
YCR061W	YCR061W	-1.66437	3.16975	1.78656e-07	*	*	Protein of unknown function; green fluorescent protein (GFP)-fusion protein localizes to the cytoplasm in a punctate pattern; induced by treatment with 8-methoxypsoralen and UVA irradiation
YPL147W	PXA1	-1.66374	3.16837	2.36576e-17	*	*	Subunit of heterodimeric peroxisomal ABC transport complex, with Pxa2p; required for import of long-chain fatty acids into peroxisomes; similar to human adrenoleukodystrophy transporters ABCD1and ABCD2, and ALD-related proteins; mutations in ABCD1 cause X-linked adrenoleukodystrophy (X-ALD), a peroxisomal disorder; human ABCD1 and ABCD2 can each partially complement yeast pxa1 pxa2 double null mu…
YDL223C	HBT1	-1.66011	3.1604	1.99151e-12	*	*	Shmoo tip protein, substrate of Hub1p ubiquitin-like protein; mutants are defective for mating projection formation, thereby implicating Hbt1p in polarized cell morphogenesis; HBT1 has a paralog, YNL195C, that arose from the whole genome duplication
YOL083W	ATG34	-1.65208	3.14287	5.63821e-15	*	*	Receptor protein involved in selective autophagy during starvation; specifically involved in the transport of cargo protein alpha-mannosidase (Ams1p); Atg19p paralog
YIL031W	ULP2	-1.65052	3.13948	6.12808e-17	*	*	Peptidase that deconjugates Smt3/SUMO-1 peptides from proteins; plays a role in chromosome cohesion at centromeric regions and recovery from checkpoint arrest induced by DNA damage or DNA replication defects; potential Cdc28p substrate; human homolog PML implicated in promyelocytic leukemia can partially complement yeast null mutant
YNL200C	YNL200C	-1.64348	3.12418	7.99557e-07	*	*	NADHX epimerase; catalyzes isomerization of (R)- and (S)-NADHX; homologous to AIBP in mammals and the N- terminal domain of YjeF in E.coli; enzyme is widespread in eukaryotes, prokaryotes and archaea; the authentic, non-tagged protein is detected in highly purified mitochondria in high-throughput studies
YNL012W	SPO1	-1.63965	3.1159	9.35662e-15	*	*	Meiosis-specific prospore protein; required for meiotic spindle pole body duplication and separation; required to produce bending force necessary for proper prospore membrane assembly during sporulation; has similarity to phospholipase B
YGL170C	SPO74	-1.63941	3.11538	1.02757e-06	*	*	Component of the meiotic outer plaque of the spindle pole body; involved in modifying the meiotic outer plaque that is required prior to prospore membrane formation
YMR018W	YMR018W	-1.63838	3.11315	3.7616e-11	*	*	Putative protein of unknown function with similarity to human PEX5Rp; transcription increases during colony development similar to genes involved in peroxisome biogenesis; YMR018W is not an essential gene; PEX5Rp is also known as peroxin protein 5 related protein
YLR444C	YLR444C	-1.63768	3.11166	0.000339054			Dubious open reading frame; unlikely to encode a functional protein, based on available experimental and comparative sequence data
YLR080W	EMP46	-1.63757	3.11141	1.09489e-10	*	*	Integral membrane component of ER-derived COPII-coated vesicles; functions in ER to Golgi transport; EMP46 has a paralog, EMP47, that arose from the whole genome duplication
YOR365C	YOR365C	-1.63571	3.1074	1.41006e-10	*	*	Putative protein of unknown function; not an essential protein; YOR365C has a paralog, FLC2, that arose from the whole genome duplication
YHR079C-A	SAE3	-1.63315	3.1019	0.000129541	*		Meiosis-specific protein involved in meiotic recombination; involved in DMC1-dependent meiotic recombination; forms heterodimer with Mei5p; proposed to be an assembly factor for Dmc1p
YER111C	SWI4	-1.63285	3.10124	4.26792e-14	*	*	DNA binding component of the SBF complex (Swi4p-Swi6p); a transcriptional activator that in concert with MBF (Mbp1-Swi6p) regulates late G1-specific transcription of targets including cyclins and genes required for DNA synthesis and repair; Slt2p-independent regulator of cold growth; acetylation at two sites, K1016 and K1066, regulates interaction with Swi6p
YOR284W	HUA2	-1.62946	3.09398	2.21691e-08	*	*	Cytoplasmic protein of unknown function; computational analysis of large-scale protein-protein interaction data suggests a possible role in actin patch assembly
YBR076W	ECM8	-1.62431	3.08295	2.93128e-08	*	*	Non-essential protein of unknown function
YJR036C	HUL4	-1.62112	3.07614	1.6148e-09	*	*	Protein with similarity to hect domain E3 ubiquitin-protein ligases; not essential for viability; found in association with Trf4 in TRAMP complex
YHR184W	SSP1	-1.61969	3.07308	4.73446e-06	*	*	Protein involved in the control of meiotic nuclear division; also involved in the coordination of meiosis with spore formation; transcription is induced midway through meiosis
YPR027C	YPR027C	-1.61599	3.06522	2.08028e-06	*	*	Putative protein of unknown function; SWAT-GFP and seamless-GFP fusion proteins localize to the endoplasmic reticulum, while the mCherry fusion protein localizes to the vacuole
YHR185C	PFS1	-1.60834	3.049	2.00002e-05	*		Sporulation protein required for prospore membrane formation; required for prospore membrane formation at selected spindle poles; ensures functionality of all four spindle pole bodies during meiosis II; not required for meiotic recombination or meiotic chromosome segregation
YLR263W	RED1	-1.606	3.04407	1.722e-08	*	*	Protein component of the synaptonemal complex axial elements; involved in chromosome segregation during the first meiotic division; critical for coupling checkpoint signaling to SC formation; promotes interhomolog recombination by phosphorylating Hop1p; also interacts with Mec3p and Ddc1p
YDR523C	SPS1	-1.59895	3.02923	1.06265e-06	*	*	Putative protein serine/threonine kinase; expressed at the end of meiosis; localized to nucleus and cytoplasm; required for efficient spore packaging and correct localization of enzymes involved in spore wall synthesis; member of the GCKIII subfamily of STE20 family kinases; multiply phosphorylated on serine and threonine residues; interacts genetically and physically with 14-3-3 proteins Bmh1p a…
YDL239C	ADY3	-1.59878	3.02886	2.59302e-08	*	*	Protein required for spore wall formation; thought to mediate assembly of a Don1p-containing structure at the leading edge of the prospore membrane via interaction with spindle pole body components; potentially phosphorylated by Cdc28p; ADY3 has a paralog, CNM67, that arose from the whole genome duplication
YLR081W	GAL2	-1.59845	3.02817	0.000178466	*		Galactose permease; required for utilization of galactose; also able to transport glucose
YDR402C	DIT2	-1.59392	3.01869	5.71341e-08	*	*	N-formyltyrosine oxidase; sporulation-specific microsomal enzyme involved in the production of N,N-bisformyl dityrosine required for spore wall maturation, homologous to cytochrome P-450s; SWAT-GFP and mCherry fusion proteins localize to the endoplasmic reticulum and vacuole respectively
YJR086W	STE18	-1.59353	3.01787	0.000281447			G protein gamma subunit; forms a dimer with Ste4p to activate the mating signaling pathway, forms a heterotrimer with Gpa1p and Ste4p to dampen signaling; C-terminus is palmitoylated and farnesylated, which are required for normal signaling
YML128C	MSC1	-1.59008	3.01066	5.51885e-13	*	*	Protein of unknown function; mutant is defective in directing meiotic recombination events to homologous chromatids; the authentic, non-tagged protein is detected in highly purified mitochondria and is phosphorylated
YAL018C	LDS1	-1.5895	3.00944	6.3453e-08	*	*	Protein Involved in spore wall assembly; localizes to lipid droplets found on or outside of the prospore membrane; shares similarity with Lds2p and Rrt8p, and a strain mutant for all 3 genes exhibits reduced dityrosine fluorescence relative to the single mutants
YOR313C	SPS4	-1.58839	3.00713	4.77958e-05	*		Protein whose expression is induced during sporulation; not required for sporulation; heterologous expression in E. coli induces the SOS response that senses DNA damage
YHL046W-A	YHL046W-A	-1.58757	3.00542	0.00598287	*		Dubious open reading frame; unlikely to encode a functional protein, based on available experimental and comparative sequence data; overlaps ORF ARN2/YHL047C
YDL193W	NUS1	-1.58392	2.99783	5.98796e-12	*	*	Forms dehydrodolichyl diphosphate syntase complex with RER2 or SRT1; tet-repressible mutant shows accumulation of hypoglycosylated forms of CPY, suggesting that Nus1p may be involved in protein trafficking; mutations in human homolog NUS1 have been implicated in congenital scoliosis, neurological impairment, refractory epilepsy, hearing deficit, and visual impairment; human cis-prenyltransferase …
YLL005C	SPO75	-1.58106	2.99189	1.24467e-08	*	*	Meiosis-specific protein of unknown function; required for spore wall formation during sporulation; dispensable for both nuclear divisions during meiosis
YPL033C	SRL4	-1.58006	2.98982	1.46629e-05	*		Protein of unknown function; involved in regulation of dNTP production; null mutant suppresses the lethality of lcd1 and rad53 mutations; expression is induced by Kar4p
YPL027W	SMA1	-1.57912	2.98788	2.46405e-06	*	*	Protein of unknown function involved in prospore membrane assembly; involved in the assembly of the prospore membrane during sporulation; interacts with Spo14p
YDR018C	YDR018C	-1.5732	2.97565	5.96675e-11	*	*	Probable membrane protein with three predicted transmembrane domains; similar to C. elegans F55A11.5 and maize 1-acyl-glycerol-3-phosphate acyltransferase; YDR018C has a paralog, CST26, that arose from the whole genome duplication
YNL009W	IDP3	-1.57021	2.96948	8.56837e-14	*	*	Peroxisomal NADP-dependent isocitrate dehydrogenase; catalyzes oxidation of isocitrate to alpha-ketoglutarate with the formation of NADP(H+), required for growth on unsaturated fatty acids; IDP3 has a paralog, IDP2, that arose from the whole genome duplication
YGR088W	CTT1	-1.56807	2.96507	4.48418e-08	*	*	Cytosolic catalase T; has a role in protection from oxidative damage by hydrogen peroxide
YOR298W	MUM3	-1.56709	2.96306	1.10698e-06	*	*	Protein of unknown function involved in outer spore wall organization; has similarity to the tafazzins superfamily of acyltransferases
YLR149C	YLR149C	-1.56012	2.94879	3.6503e-11	*	*	Protein of unknown function; overexpression causes a cell cycle delay or arrest; null mutation results in a decrease in plasma membrane electron transport; YLR149C is not an essential gene; protein abundance increases in response to DNA replication stress
YPR078C	YPR078C	-1.55842	2.94531	9.21316e-06	*		Putative protein of unknown function; possible role in DNA metabolism and/or in genome stability; expression is heat-inducible
YDL114W	YDL114W	-1.55627	2.94092	8.71968e-06	*		Putative short-chain dehydrogenase/reductase; YDL114W is not an essential gene
YOR161C	PNS1	-1.55131	2.93084	4.36374e-05	*		Protein of unknown function; has similarity to Torpedo californica tCTL1p, which is postulated to be a choline transporter, neither null mutation nor overexpression affects choline transport
YOL052C-A	DDR2	-1.53729	2.90248	6.06602e-05	*		Multi-stress response protein; expression is activated by a variety of xenobiotic agents and environmental or physiological stresses; DDR2 has a paralog, HOR7, that arose from the whole genome duplication
YOR255W	OSW1	-1.53352	2.89491	1.79086e-05	*		Protein involved in sporulation; required for the construction of the outer spore wall layers; required for proper localization of Spo14p
YJL038C	LOH1	-1.53084	2.88954	3.97424e-05	*		Protein involved in outer spore wall assembly; likely involved directly in dityrosine layer assembly; induced during sporulation; repressed during vegetative growth by Sum1p and Hst1p; sequence similar to adjacent ORF, IRC18/YJL037W, and the irc18 loh1 double mutant exhibits reduced dityrosine fluorescence relative to the single mutants; SWAT-GFP and mCherry fusion proteins localize to the cytoso…
YPL223C	GRE1	-1.53012	2.8881	1.30988e-08	*	*	Hydrophilin essential in desiccation-rehydration process; stress induced (osmotic, ionic, oxidative, heat shock and heavy metals); regulated by the HOG pathway; GRE1 has a paralog, SIP18, that arose from the whole genome duplication
YJL164C	TPK1	-1.52377	2.87541	8.89961e-10	*	*	cAMP-dependent protein kinase catalytic subunit; promotes vegetative growth in response to nutrients via the Ras-cAMP signaling pathway; inhibited by regulatory subunit Bcy1p in the absence of cAMP; phosphorylates and inhibits Whi3p to promote G1/S phase passage; partially redundant with Tpk2p and Tpk3p; phosphorylates pre-Tom40p, which impairs its import into mitochondria under non-respiratory c…
YGR059W	SPR3	-1.52243	2.87275	8.35922e-06	*		Sporulation-specific homolog of the CDC3/10/11/12 family of genes; septin protein involved in sporulation; regulated by ABFI; the yeast CDC3/10/11/12 family is a family of bud neck microfilament genes
YOR237W	HES1	-1.52188	2.87166	2.70107e-05	*		Protein implicated in the regulation of ergosterol biosynthesis; one of a seven member gene family with a common essential function and non-essential unique functions; similar to human oxysterol binding protein (OSBP); SWAT-GFP and mCherry fusion proteins localize to the bud neck and vacuolar membrane; HES1 has a paralog, KES1, that arose from the whole genome duplication
YPL267W	ACM1	-1.51594	2.85985	2.33769e-06	*	*	Pseudosubstrate inhibitor of the APC/C; suppresses APC/C [Cdh1]-mediated proteolysis of mitotic cyclins; associates with Cdh1p, Bmh1p and Bmh2p; cell cycle regulated protein; the anaphase-promoting complex/cyclosome is also known as APC/C
YMR175W-A	YMR175W-A	-1.51482	2.85764	6.42474e-05	*		Putative protein of unknown function
YFL040W	YFL040W	-1.50296	2.83423	3.25129e-07	*	*	Putative transporter; member of the sugar porter family; YFL040W is not an essential gene; may have a role in intracellular sterol transport
YLR013W	GAT3	-1.50207	2.8325	1.61313e-05	*		Protein containing GATA family zinc finger motifs; involved in spore wall assembly; sequence similarity to GAT4, and the double mutant gat3 gat4 exhibits reduced dityrosine fluorescence relative to the single mutants
YKL151C	YKL151C	-1.50176	2.83188	2.48191e-07	*	*	NADHX dehydratase; converts (S)-NADHX to NADH in an ATP-dependent manner; homologous to Carkd in mammals, and the C-terminal domain of YjeF in E.coli; enzyme is widespread in eukaryotes, prokaryotes and archaea; YKL151C promoter contains STREs (stress response elements) and expression is induced by heat shock or methyl methanesulfonate; green fluorescent protein (GFP)-fusion protein localizes to …
YOR019W	YOR019W	-1.50042	2.82926	4.34986e-13	*	*	Protein of unknown function; may interact with ribosomes, based on co-purification experiments; YOR019W has a paralog, JIP4, that arose from the whole genome duplication
YFL012W	YFL012W	-1.49841	2.82531	2.26624e-05	*		Putative protein of unknown function; transcribed during sporulation; null mutant exhibits increased resistance to rapamycin
YOL132W	GAS4	-1.49297	2.81467	1.82774e-06	*	*	1,3-beta-glucanosyltransferase; involved with Gas2p in spore wall assembly; has similarity to Gas1p; localizes to the cell wall
YLR450W	HMG2	-1.49195	2.81268	1.31192e-11	*	*	HMG-CoA reductase; converts HMG-CoA to mevalonate, a rate-limiting step in sterol biosynthesis; one of two isozymes; overproduction induces assembly of peripheral ER membrane arrays and short nuclear-associated membrane stacks; forms foci at nuclear periphery upon DNA replication stress; HMG2 has a paralog, HMG1, that arose from the whole genome duplication; human homolog HMGCR can complement yea…
YJL157C	FAR1	-1.49114	2.8111	4.89637e-07		*	CDK inhibitor and nuclear anchor; during the cell cycle Far1p sequesters the GEF Cdc24p in the nucleus; phosphorylation by Cdc28p-Cln results in SCFCdc4 complex-mediated ubiquitin-dependent degradation, releasing Cdc24p for export and activation of GTPase Cdc42p; in response to pheromone, phosphorylation of Far1p by MAPK Fus3p results in association with, and inhibition of Cdc28p-Cln, as well as …
YDL214C	PRR2	-1.48545	2.80005	4.59729e-14	*	*	Serine/threonine protein kinase; inhibits pheromone induced signalling downstream of MAPK, possibly at the level of the Ste12p transcription factor; mutant has increased aneuploidy tolerance; PRR2 has a paralog, NPR1, that arose from the whole genome duplication
YNL195C	YNL195C	-1.48503	2.79924	3.51145e-07	*	*	Protein of unknown function; shares a promoter with YNL194C; the authentic, non-tagged protein is detected in highly purified mitochondria in high-throughput studies; YNL195C has a paralog, HBT1, that arose from the whole genome duplication
YOR190W	SPR1	-1.47834	2.78629	1.16386e-05	*		Sporulation-specific exo-1,3-beta-glucanase; contributes to ascospore thermoresistance; SPR1 has a paralog, EXG1, that arose from the whole genome duplication
YFL008W	SMC1	-1.47392	2.77776	6.33615e-09	*	*	Subunit of the multiprotein cohesin complex; essential protein involved in chromosome segregation and in double-strand DNA break repair; SMC chromosomal ATPase family member, binds DNA with a preference for DNA with secondary structure
YKR004C	ECM9	-1.46646	2.76342	1.69447e-06	*	*	Non-essential protein of unknown function
YJL074C	SMC3	-1.46593	2.76241	1.60185e-08	*	*	Subunit of the multiprotein cohesin complex; required for sister chromatid cohesion in mitotic cells; also required, with Rec8p, for cohesion and recombination during meiosis; phylogenetically conserved SMC chromosomal ATPase family member
YFR012W-A	YFR012W-A	-1.46457	2.75981	2.41341e-05	*		Putative protein of unknown function; identified by homology
YGR225W	AMA1	-1.45946	2.75005	7.56766e-06	*		Activator of meiotic anaphase promoting complex (APC/C); Cdc20p family member; required for initiation of spore wall assembly; required for Clb1p degradation during meiosis; prevents premature assembly of the meiosis I spindle, required for DSB induced prophase I arrest
YPL130W	SPO19	-1.45256	2.73692	2.1195e-05	*		Meiosis-specific prospore protein; required to produce bending force necessary for proper assembly of the prospore membrane during sporulation; identified as a weak high-copy suppressor of the spo1-1 ts mutation; SPO19 has a paralog, YOR214C, that arose from the whole genome duplication
YHR160C	PEX18	-1.45159	2.73509	6.22227e-10	*	*	Peroxin; required for targeting of peroxisomal matrix proteins containing PTS2; interacts with Pex7p; partially redundant with Pex21p; primarily responsible for peroxisomal import during growth on oleate, and expression is induced during oleate growth
YPL075W	GCR1	-1.44993	2.73195	8.6192e-10	*	*	Transcriptional activator of genes involved in glycolysis; DNA-binding protein that interacts and functions with the transcriptional activator Gcr2p
YCL048W-A	YCL048W-A	-1.44764	2.72762	0.00058761	*		Putative protein of unknown function; SWAT-GFP and mCherry fusion proteins localize to the cell periphery and vacuole; YCL048W-A has a paralog, YDR524C-B, that arose from the whole genome duplication
YNL155W	CUZ1	-1.44419	2.7211	0.000160955	*		Protein with a role in the ubiquitin-proteasome pathway; interacts with ubiquitinated protein, Cdc48p and the proteasomal regulatory particle; may protect cells from trivalent metalloid induced proteotoxicity; contains a PACE promoter element and is co-regulated with proteasome subunit genes; AN1-type zinc finger protein, with DHHC and ubiquitin-like domains (UBL); ortholog of ZFAND1, a human gen…
YPR172W	YPR172W	-1.44345	2.71971	3.11412e-07	*	*	Protein of unknown function; predicted to encode a pyridoxal 5'-phosphate synthase based on sequence similarity but purified protein does not possess this activity, nor does it bind flavin mononucleotide (FMN); transcriptionally activated by Yrm1p along with genes involved in multidrug resistance; YPR172W has a paralog, YLR456W, that arose from the whole genome duplication
YIL045W	PIG2	-1.43606	2.70581	2.33651e-08	*	*	Putative type-1 protein phosphatase targeting subunit; tethers Glc7p type-1 protein phosphatase to Gsy2p glycogen synthase; PIG2 has a paralog, GIP2, that arose from the whole genome duplication
YPL152W-A	YPL152W-A	-1.43553	2.70481	0.0124494	*		Protein of unknown function; identified by gene-trapping, microarray-based expression analysis, and genome-wide homology searching
YNL130C-A	DGR1	-1.43546	2.70469	0.00328251			Protein of unknown function; dgr1 null mutant is resistant to 2-deoxy-D-glucose
YFR012W	DCV1	-1.43317	2.70039	5.25411e-06	*		Protein of unknown function; deletion mutant shows strong genetic interaction with cdc28-as1 mutant in the presence of 1-NM-PP1; DCV1 has a paralog, YOL019W, that arose from the whole genome duplication
YMR110C	HFD1	-1.43229	2.69876	3.34957e-10	*	*	Hexadecenal dehydrogenase; involved in the conversion of sphingosine 1-phosphate breakdown product hexadecenal to hexadecenoic acid; located in the mitochondrial outer membrane and also in lipid particles; human homolog ALDH3A2, a fatty aldehyde dehydrogenase (FALDH) mutated in neurocutaneous disorder Sjogren-Larsson syndrome, can complement yeast hfd1 mutant
YIL124W	AYR1	-1.43135	2.69699	4.00509e-08	*	*	Bifunctional triacylglycerol lipase and 1-acyl DHAP reductase; NADPH-dependent 1-acyl dihydroxyacetone phosphate reductase involved in phosphatidic acid biosynthesis; lipid droplet triacylglycerol lipase involved in the mobilization of non-polar lipids; found in lipid particles, the endoplasmic reticulum and the mitochondrial outer membrane; required for spore germination; role in cell wall biosy…
YDL110C	TMA17	-1.43064	2.69567	2.47991e-07	*	*	ATPase dedicated chaperone that adapts proteasome assembly to stress; Tma17p is induced upon stress; interacts with Rpt6p to assist its pairing to Rpt3p and early steps in proteasome biogenesis; associates with ribosomes; heterozygous deletion demonstrated increases in chromosome instability in a rad9 deletion background; protein abundance is decreased upon intracellular iron depletion
YLR308W	CDA2	-1.42931	2.69318	1.15299e-05	*		Chitin deacetylase; together with Cda1p involved in the biosynthesis ascospore wall component, chitosan; required for proper rigidity of the ascospore wall
YLR054C	OSW2	-1.4265	2.68794	2.60904e-06	*	*	Protein of unknown function reputedly involved in spore wall assembly
YPL209C	IPL1	-1.42571	2.68647	7.71472e-08	*	*	Aurora kinase of chromosomal passenger complex; mediates release of mono-oriented kinetochores from microtubules in meiosis I, and kinetochore release from SPB clusters at meiotic exit; helps maintain condensed chromosomes during anaphase; required for SPB cohesion and prevention of multipolar spindle formation; promotes telomerase release at G2/M; Iocalizes to nuclear foci that diffuse upon DNA …
YGR194C	XKS1	-1.42496	2.68506	2.96172e-08	*	*	Xylulokinase; converts D-xylulose and ATP to xylulose 5-phosphate and ADP; rate limiting step in fermentation of xylulose; required for xylose fermentation by recombinant S. cerevisiae strains
YBL078C	ATG8	-1.42477	2.68472	5.66572e-05	*		Component of autophagosomes and Cvt vesicles; regulator of Atg1p, targets it to autophagosomes; binds the Atg1p-Atg13p complex, triggering its vacuolar degradation; unique ubiquitin-like protein whose conjugation target is lipid phosphatidylethanolamine (PE); Atg8p-PE is anchored to membranes, is involved in phagophore expansion, and may mediate membrane fusion during autophagosome formation; dec…
YPR150W	YPR150W	-1.42211	2.67977	0.000130346	*		Dubious open reading frame; unlikely to encode a functional protein, based on available experimental and comparative sequence data; partially overlaps the verified gene SUE1/YPR151C
YGR144W	THI4	-1.42133	2.67833	1.32174e-05	*		Thiazole synthase; abundant protein involved in the formation of the thiazole moiety of thiamine during thiamine biosynthesis; acts more as a co-substrate rather than an enzyme by providing the sulphur source for thiazole formation; undergoes a single turnover only; required for mitochondrial genome stability in response to DNA damaging agents
YOR339C	UBC11	-1.42037	2.67653	0.000304339	*		Ubiquitin-conjugating enzyme; most similar in sequence to Xenopus ubiquitin-conjugating enzyme E2-C, but not a true functional homolog of this E2; unlike E2-C, not required for the degradation of mitotic cyclin Clb2
YGR008C	STF2	-1.41992	2.6757	5.43787e-06	*		Protein involved in resistance to desiccation stress; Stf2p exhibits antioxidant properties, and its overexpression prevents ROS accumulation and apoptosis; binds to F0 sector of mitochondrial F1F0 ATPase in vitro and may modulate the inhibitory action of Inh1p and Stf1p; protein abundance increases in response to DNA replication stress; STF2 has a paralog, TMA10, that arose from the whole genome…
YKL065W-A	YKL065W-A	-1.41986	2.6756	0.000628929	*		Putative protein of unknown function; SWAT-GFP fusion protein localizes to the endoplasmic reticulum (ER) while mCherry fusion localizes to both the ER and vacuole
YMR160W	YMR160W	-1.41889	2.67379	1.36938e-11	*	*	Protein of unknown function; green fluorescent protein (GFP)-fusion protein localizes to the membrane of the vacuole; mutant has enhanced sensitivity to overexpression of mutant huntingtin; YMR160W is not an essential gene; relative distribution within the vacuolar membrane changes upon DNA replication stress
YGR026W	YGR026W	-1.41856	2.67318	8.46157e-10	*	*	Putative protein of unknown function; green fluorescent protein (GFP)-fusion protein localizes to the cell periphery
YPR077C	YPR077C	-1.41217	2.66138	0.00120986	*		Dubious open reading frame; unlikely to encode a functional protein, based on available experimental and comparative sequence data; expression increased by deletion of NAP1
YHR171W	ATG7	-1.40836	2.65436	8.85364e-10	*	*	Autophagy-related protein and dual specificity member of the E1 family; mediates the attachment of Atg12p to Atg5p and Atg8p to phosphatidylethanolamine which are required steps in autophagosome formation; E1 enzymes are also known as ubiquitin-activating enzymes; involved in methionine restriction extension of chronological lifespan in an autophagy-dependent manner
YKR015C	YKR015C	-1.40751	2.65279	1.01e-05	*		Putative protein of unknown function
YEL009C-A	YEL009C-A	-1.40743	2.65263	0.000631642	*		Dubious open reading frame; unlikely to encode a functional protein, based on available experimental and comparative sequence data; overlaps ORF YEL010W
YLR343W	GAS2	-1.40616	2.6503	2.03631e-06	*	*	1,3-beta-glucanosyltransferase; involved with Gas4p in spore wall assembly; has similarity to Gas1p
YMR053C	STB2	-1.40408	2.64649	2.29711e-09	*	*	Protein that interacts with Sin3p in a two-hybrid assay; part of a large protein complex with Sin3p and Stb1p; STB2 has a paralog, STB6, that arose from the whole genome duplication
YLR271W	CMG1	-1.40283	2.6442	0.000132542	*		Putative protein of unknown function; green fluorescent protein (GFP)-fusion protein localizes to the cytoplasm and the nucleus and is induced in response to the DNA-damaging agent MMS
YLR264C-A	YLR264C-A	-1.4005	2.63992	0.0202064	*		Putative protein of unknown function
YGR130C	YGR130C	-1.39946	2.63802	2.0574e-11	*	*	Component of the eisosome with unknown function; GFP-fusion protein localizes to the cytoplasm; specifically phosphorylated in vitro by mammalian diphosphoinositol pentakisphosphate (IP7)
YBL084C	CDC27	-1.39015	2.62107	1.60137e-07	*	*	Subunit of the Anaphase-Promoting Complex/Cyclosome (APC/C); APC/C is a ubiquitin-protein ligase required for degradation of anaphase inhibitors, including mitotic cyclins, during the metaphase/anaphase transition
YJR005C-A	LSO1	-1.38468	2.61114	1.29132e-05	*		Protein with a potential role in response to iron deprivation; transcription increases during iron deprivation and during treatment with 2-(6-benzyl-2-pyridyl)quinazoline (BPQ) and copper; regulated by Aft1p and, to a lesser extent, by Aft2p; originally identified as a syntenic homolog of an Ashbya gossypii gene; localizes to nucleus and cytoplasm, and nuclear localization is enhanced under iron-…
YGL015C	YGL015C	-1.37989	2.60248	6.16551e-06	*		Putative protein of unknown function; null mutants accumulate cargo in the Golgi
YBR045C	GIP1	-1.37518	2.594	3.76451e-06	*	*	Meiosis-specific regulatory subunit of the Glc7p protein phosphatase; regulates spore wall formation and septin organization, required for expression of some late meiotic genes and for normal localization of Glc7p
YHL044W	YHL044W	-1.37391	2.59172	0.000151996	*		Putative integral membrane protein; member of DUP240 gene family; green fluorescent protein (GFP)-fusion protein localizes to the plasma membrane in a punctate pattern
YLR030W	YLR030W	-1.37123	2.58691	3.01218e-06	*	*	Putative protein of unknown function; S288C contains an in-frame stop codon between ORFs YLR030W and YLR031W
YPL164C	MLH3	-1.37068	2.58593	3.43203e-09	*	*	Protein involved in DNA mismatch repair and meiotic recombination; involved in crossing-over during meiotic recombination; forms a complex with Mlh1p; mammalian homolog is implicated mammalian microsatellite instability
YLR049C	YLR049C	-1.36889	2.58272	1.38068e-05	*		Putative protein of unknown function
YMR090W	YMR090W	-1.36666	2.57872	9.07041e-07	*	*	Putative protein of unknown function; similar to DTDP-glucose 4,6-dehydratases; GFP-fusion protein localizes to the cytoplasm; up-regulated in response to the fungicide mancozeb; not essential for viability
YKL189W	HYM1	-1.3658	2.5772	1.85947e-06	*	*	Component of the RAM signaling network; is involved in regulation of Ace2p activity and cellular morphogenesis, interacts with Kic1p and Sog2p, localizes to sites of polarized growth during budding and during the mating response
YDR074W	TPS2	-1.36215	2.57068	6.21596e-08	*	*	Phosphatase subunit of the trehalose-6-P synthase/phosphatase complex; involved in synthesis of the storage carbohydrate trehalose; expression is induced by stress conditions and repressed by the Ras-cAMP pathway; protein abundance increases in response to DNA replication stress
YJL052W	TDH1	-1.35942	2.56582	2.97847e-05	*		Glyceraldehyde-3-phosphate dehydrogenase (GAPDH), isozyme 1; involved in glycolysis and gluconeogenesis; tetramer that catalyzes the reaction of glyceraldehyde-3-phosphate to 1,3 bis-phosphoglycerate; detected in the cytoplasm and cell wall; protein abundance increases in response to DNA replication stress; GAPDH-derived antimicrobial peptides secreted by S. cerevisiae are active against a wide v…
YJL137C	GLG2	-1.35335	2.55505	7.67693e-10	*	*	Glycogenin glucosyltransferase; self-glucosylating initiator of glycogen synthesis, also glucosylates n-dodecyl-beta-D-maltoside; similar to mammalian glycogenin; GLG2 has a paralog, GLG1, that arose from the whole genome duplication
YBR148W	YSW1	-1.35002	2.54916	0.000213278	*		Protein required for normal prospore membrane formation; interacts with Gip1p, which is the meiosis-specific regulatory subunit of the Glc7p protein phosphatase; expressed specifically in spores and localizes to the prospore membrane; YSW1 has a paralog, SPO21, that arose from the whole genome duplication
YGR256W	GND2	-1.34919	2.54769	4.28435e-08	*	*	6-phosphogluconate dehydrogenase (decarboxylating); catalyzes an NADPH regenerating reaction in the pentose phosphate pathway; required for growth on D-glucono-delta-lactone; GND2 has a paralog, GND1, that arose from the whole genome duplication
YCL021W-A	YCL021W-A	-1.34866	2.54675	0.000168026	*		Putative protein of unknown function; SWAT-GFP and mCherry fusion proteins localize to the vacuole
YJR094C	IME1	-1.34718	2.54414	8.04463e-10	*	*	Master regulator of meiosis that is active only during meiotic events; activates transcription of early meiotic genes through interaction with Ume6p; degraded by the 26S proteasome following phosphorylation by Ime2p; transcription is negatively regulated in cis by the IRT1 long noncoding antisense RNA
YPL021W	ECM23	-1.3467	2.54329	0.000505224	*		Non-essential protein of unconfirmed function; affects pre-rRNA processing, may act as a negative regulator of the transcription of genes involved in pseudohyphal growth; homologous to Srd1p
YLR454W	FMP27	-1.34661	2.54315	1.29998e-07	*	*	Putative protein of unknown function; the authentic, non-tagged protein is detected in highly purified mitochondria in high-throughput studies
YPL201C	YIG1	-1.34452	2.53947	8.654e-09	*	*	Protein that interacts with glycerol 3-phosphatase; plays a role in anaerobic glycerol production; localizes to the nucleus and cytosol
YPL124W	SPC29	-1.3432	2.53714	3.17002e-05	*		Inner plaque spindle pole body (SPB) component; links the central plaque component Spc42p to the inner plaque component Spc110p; required for SPB duplication
YDR317W	HIM1	-1.34061	2.53259	7.30656e-05	*		Protein of unknown function involved in DNA repair
YPR120C	CLB5	-1.33963	2.53087	9.91123e-06	*		B-type cyclin involved in DNA replication during S phase; activates Cdc28p to promote initiation of DNA synthesis; functions in formation of mitotic spindles along with Clb3p and Clb4p; most abundant during late G1 phase; CLB5 has a paralog, CLB6, that arose from the whole genome duplication
YMR119W-A	YMR119W-A	-1.33806	2.5281	0.00054176	*		Dubious open reading frame; unlikely to encode a functional protein, based on available experimental and comparative sequence data; overlaps 3' end of ORF ASI1/YMR119W
YJR107W	YJR107W	-1.33588	2.52429	1.32093e-08	*	*	Putative lipase
YDR403W	DIT1	-1.33522	2.52315	1.17547e-06	*	*	Sporulation-specific enzyme required for spore wall maturation; involved in the production of a soluble LL-dityrosine-containing precursor of the spore wall; transcripts accumulate at the time of prospore enclosure
YLR423C	ATG17	-1.33438	2.52167	9.83394e-09	*	*	Scaffold protein responsible for phagophore assembly site organization; regulatory subunit of an autophagy-specific complex that includes Atg1p and Atg13p; stimulates Atg1p kinase activity; human ortholog RB1CC1/FIP200 interacts with p53, which inhibits autophagy in human cells
YOL032W	OPI10	-1.32844	2.5113	1.24808e-07	*	*	Protein with a possible role in phospholipid biosynthesis; null mutant displays an inositol-excreting phenotype that is suppressed by exogenous choline; protein abundance increases in response to DNA replication stress
YAL034C	FUN19	-1.3278	2.51019	1.18537e-07	*	*	Non-essential protein of unknown function; expression induced in response to heat stress; FUN19 has a paralog, YOR338W, that arose from the whole genome duplication
YLR024C	UBR2	-1.32675	2.50836	6.47587e-07	*	*	Cytoplasmic ubiquitin-protein ligase (E3); component of the Mub1p-Ubr2p-Rad6p ubiquitin ligase complex required for the ubiquitination and degradation of Rpn4p; mediates formation of the ternary complex
YHL028W	WSC4	-1.32594	2.50695	1.27739e-09	*	*	Endoplasmic reticulum (ER) membrane protein; involved in the translocation of soluble secretory proteins and insertion of membrane proteins into the ER membrane; may also have a role in the stress response but has only partial functional overlap with WSC1-3
YNL318C	HXT14	-1.32503	2.50537	4.32325e-05	*		Protein with similarity to hexose transporter family members; expression is induced in low glucose and repressed in high glucose; the authentic, non-tagged protein is detected in highly purified mitochondria in high-throughput studies
YOR186W	YOR186W	-1.32215	2.50038	8.65443e-06	*		Putative protein of unknown function; proper regulation of expression during heat stress is sphingolipid-dependent; mCherry fusion protein localizes to the vacuole; YOR186W has a paralog, YLR297W, that arose from the whole genome duplication
YMR001C	CDC5	-1.32143	2.49914	3.43373e-07	*	*	Polo-like kinase; controls targeting and activation of Rho1p at cell division site via Rho1p guanine nucleotide exchange factors; regulates Spc72p; also functions in adaptation to DNA damage during meiosis; regulates the shape of the nucleus and expansion of the nuclear envelope during mitosis; similar to Xenopus Plx1 and S. pombe Plo1p; human homologs PLK1, PLK3 can each complement yeast cdc5 th…
YDR100W	TVP15	-1.31849	2.49406	0.000107231	*		Integral membrane protein; localized to late Golgi vesicles along with the v-SNARE Tlg2p
YFR017C	IGD1	-1.31836	2.49382	1.41436e-05	*		Cytoplasmic protein that inhibits Gdb1p glycogen debranching activity; required for normal intracellular accumulation of glycogen; phosphorylated in vivo; expression increases during wine fermentation; protein abundance increases in response to DNA replication stress; IGD1 has a paralog, YOL024W, that arose from the whole genome duplication
YPR054W	SMK1	-1.31487	2.4878	2.1931e-05	*		Middle sporulation-specific mitogen-activated protein kinase (MAPK); required for production of the outer spore wall layers; negatively regulates activity of the glucan synthase subunit Gsc2p
YNL115C	YNL115C	-1.31109	2.48129	5.9097e-10	*	*	Putative protein of unknown function; green fluorescent protein (GFP)-fusion protein localizes to mitochondria; YNL115C is not an essential gene
YMR107W	SPG4	-1.30873	2.47723	7.53786e-08	*	*	Protein required for high temperature survival during stationary phase; not required for growth on nonfermentable carbon sources
YDR118W	APC4	-1.30648	2.47337	4.23312e-07	*	*	Subunit of the Anaphase-Promoting Complex/Cyclosome (APC/C); APC/C is a ubiquitin-protein ligase required for degradation of anaphase inhibitors, including mitotic cyclins, during the metaphase/anaphase transition; component of the platform domain of the APC/C, based on structural analysis; relative distribution to the nucleus increases upon DNA replication stress
YDR380W	ARO10	-1.30614	2.47279	6.85888e-05	*		Phenylpyruvate decarboxylase; catalyzes decarboxylation of phenylpyruvate to phenylacetaldehyde, which is the first specific step in the Ehrlich pathway; involved in protein N-terminal Met and Ala catabolism
YAL055W	PEX22	-1.302	2.46571	0.000471274	*		Putative peroxisomal membrane protein; required for import of peroxisomal proteins; functionally complements a Pichia pastoris pex22 mutation
YPL109C	YPL109C	-1.3015	2.46485	1.51014e-07		*	UbiB family protein; contains transmembrane domain and mitochondrial targeting sequence; the authentic, non-tagged protein is detected in highly purified mitochondria in high-throughput studies
YOL100W	PKH2	-1.30023	2.46269	1.39284e-09	*	*	Serine/threonine protein kinase; involved in sphingolipid-mediated signaling pathway that controls endocytosis; activates Ypk1p and Ykr2p, components of signaling cascade required for maintenance of cell wall integrity; redundant with Pkh1p; PKH2 has a paralog, PKH1, that arose from the whole genome duplication
YDR042C	YDR042C	-1.30018	2.4626	0.000362738	*		Putative protein of unknown function; expression is increased in ssu72-ts69 mutant
YER101C	AST2	-1.29895	2.4605	9.04573e-11	*	*	Lipid raft associated protein; overexpression restores Pma1p localization to lipid rafts which is required for targeting of Pma1p to the plasma membrane; sometimes classified in the medium-chain dehydrogenase/reductases (MDRs) superfamily; AST2 has a paralog, AST1, that arose from the whole genome duplication
YDL172C	YDL172C	-1.29753	2.45808	0.000515105			Dubious open reading frame; unlikely to encode a functional protein, based on available experimental and comparative sequence data
YHR082C	KSP1	-1.29692	2.45705	7.78177e-10	*	*	Serine/threonine protein kinase; associates with TORC1 and likely involved in TOR signaling cascades; negative regulator of autophagy; nuclear translocation required for haploid filamentous growth; regulates filamentous growth induced nuclear translocation of Bcy1p, Fus3p, and Sks1p; overproduction causes allele-specific suppression of prp20-10; protein abundance increases in response to DNA repl…
YML100W	TSL1	-1.2967	2.45667	6.99044e-06	*		Large subunit of trehalose 6-phosphate synthase/phosphatase complex; Tps1p-Tps2p complex converts uridine-5'-diphosphoglucose and glucose 6-phosphate to trehalose; contributes to survival to acute lethal heat stress; mutant has aneuploidy tolerance; protein abundance increases in response to DNA replication stress; TSL1 has a paralog, TPS3, that arose from the whole genome duplication
YNL160W	YGP1	-1.2963	2.45599	1.46625e-05	*		Cell wall-related secretory glycoprotein; induced by nutrient deprivation-associated growth arrest and upon entry into stationary phase; may be involved in adaptation prior to stationary phase entry; YGP1 has a paralog, SPS100, that arose from the whole genome duplication
YBR169C	SSE2	-1.29083	2.44669	2.76757e-11	*	*	Member of Hsp110 subclass of the heat shock protein 70 (HSP70) family; serves as nucleotide exchange factor to load ATP onto the SSA class of cytosolic Hsp70s; may be involved in protein folding; localized to the cytoplasm; SSE2 has a paralog, SSE1, that arose from the whole genome duplication
YMR030W	RSF1	-1.29037	2.44591	3.39596e-06	*	*	Protein required for respiratory growth; localized to both the nucleus and mitochondrion; may interact with transcription factors to mediate the transition to respiratory growth and activate transcription of nuclear and mitochondrial genes
YLR164W	SHH4	-1.28871	2.44309	0.000118106	*		Putative alternate subunit of succinate dehydrogenase (SDH); mitochondrial inner membrane protein; genetic interaction with SDH4 suggests that Shh4p can function as a functional SDH subunit; a fraction copurifies with SDH subunit Sdh3p; expression induced by nitrogen limitation in a GLN3, GAT1-dependent manner; Shh4p has greater similarity to human SDHD (subunit D of SDH, implicated in paragangli…
YGL230C	YGL230C	-1.28848	2.4427	0.00117608	*		Putative protein of unknown function; non-essential gene
YJL173C	RFA3	-1.28768	2.44135	0.000142206	*		Subunit of heterotrimeric Replication Protein A (RPA); RPA is a highly conserved single-stranded DNA binding protein complex involved in DNA replication, repair, recombination; RPA protects against inappropriate telomere recombination, and upon telomere uncapping, prevents cell proliferation by a checkpoint-independent pathway; with Sgs1p-Top2p-Rmi1p, stimulates DNA catenation/decatenation activi…
YGL036W	YGL036W	-1.2866	2.43953	5.77769e-10	*	*	Putative protein of unknown function; green fluorescent protein (GFP)-fusion protein localizes to the cytoplasm; YGL036W is not an essential gene
YGR052W	FMP48	-1.2828	2.4331	3.07368e-07	*	*	Putative protein of unknown function; the authentic, non-tagged protein is detected in highly purified mitochondria in high-throughput studies; induced by treatment with 8-methoxypsoralen and UVA irradiation
YEL023C	YEL023C	-1.28243	2.43248	6.42609e-05	*		Putative protein of unknown function; expression is increased greatly during sporulation; YEL023C is not an essential gene
YOR249C	APC5	-1.28063	2.42945	3.32692e-06	*	*	Subunit of the Anaphase-Promoting Complex/Cyclosome (APC/C); APC/C is a ubiquitin-protein ligase required for degradation of anaphase inhibitors, including mitotic cyclins, during the metaphase/anaphase transition; component of the platform domain of the APC/C, based on structural analysis; relative distribution to nuclear foci decreases upon DNA replication stress
YFL024C	EPL1	-1.27883	2.42643	1.17018e-08	*	*	Subunit of NuA4, an essential histone H4/H2A acetyltransferase complex; conserved region at N-terminus is essential for interaction with the NPC (nucleosome core particle); required for autophagy; homologous to Drosophila Enhancer of Polycomb; coding sequence contains length polymorphisms in different strains
YGR254W	ENO1	-1.27776	2.42462	0.000547764	*		Enolase I, a phosphopyruvate hydratase; catalyzes conversion of 2-phosphoglycerate to phosphoenolpyruvate during glycolysis and the reverse reaction during gluconeogenesis; expression repressed in response to glucose; protein abundance increases in response to DNA replication stress; N-terminally propionylated in vivo; ENO1 has a paralog, ENO2, that arose from the whole genome duplication
YCL061C	MRC1	-1.27573	2.42122	6.02582e-08	*	*	S-phase checkpoint protein required for DNA replication; couples DNA helicase and polymerase; interacts with and stabilizes Pol2p at stalled replication forks during stress, where it forms a pausing complex with Tof1p and is phosphorylated by Mec1p; defines a novel S-phase checkpoint with Hog1p that coordinates DNA replication and transcription upon osmostress; protects uncapped telomeres; Dia2p-…
YJR099W	YUH1	-1.27324	2.41703	2.83587e-07	*	*	Ubiquitin C-terminal hydrolase; cleaves ubiquitin-protein fusions to generate monomeric ubiquitin; hydrolyzes the peptide bond at the C-terminus of ubiquitin; also the major processing enzyme for the ubiquitin-like protein Rub1p
YGL104C	VPS73	-1.27322	2.41701	4.19957e-05	*		Mitochondrial protein; mutation affects vacuolar protein sorting; putative transporter; member of the sugar porter family; VPS73 has a paralog, YBR241C, that arose from the whole genome duplication
YLR213C	CRR1	-1.27101	2.4133	7.1737e-06	*		Putative glycoside hydrolase of the spore wall envelope; required for normal spore wall assembly, possibly for cross-linking between the glucan and chitosan layers; expressed during sporulation
YPL060W	MFM1	-1.26956	2.41089	2.93362e-05	*		Mitochondrial inner membrane magnesium transporter; involved in maintenance of mitochondrial magnesium concentrations and membrane potential; indirectly affects splicing of group II introns; functionally and structurally related to Mrs2p
YNL128W	TEP1	-1.26869	2.40943	1.21941e-06	*	*	PTEN homolog with no demonstrated inositol lipid phosphatase activity; plays a role in normal sporulation; homolog of human tumor suppressor gene PTEN/MMAC1/TEP1 and fission yeast ptn1
YOR386W	PHR1	-1.26642	2.40565	2.21014e-06	*	*	DNA photolyase involved in photoreactivation; repairs pyrimidine dimers in the presence of visible light; induced by DNA damage; regulated by transcriptional repressor Rph1p
YKL140W	TGL1	-1.26487	2.40305	1.01563e-09	*	*	Steryl ester hydrolase; one of three gene products (Yeh1p, Yeh2p, Tgl1p) responsible for steryl ester hydrolase activity and involved in sterol homeostasis; localized to lipid particle membranes
YHR140W	YHR140W	-1.26337	2.40056	0.00072698	*		Putative integral membrane protein of unknown function
YGR043C	NQM1	-1.26271	2.39946	5.1222e-07	*	*	Transaldolase of unknown function; transcription is repressed by Mot1p and induced by alpha-factor and during diauxic shift; NQM1 has a paralog, TAL1, that arose from the whole genome duplication
YOR027W	STI1	-1.2621	2.39844	1.23683e-09	*	*	Hsp90 cochaperone; regulates spatial organization of amyloid-like proteins in the cytosol, thereby buffering the proteotoxicity caused by amyloid-like proteins; interacts with the Ssa group of the cytosolic Hsp70 chaperones and activates Ssa1p ATPase activity; interacts with Hsp90 chaperones and inhibits their ATPase activity; homolog of mammalian Hop
YBR285W	YBR285W	-1.26034	2.39553	0.000547117	*		Putative protein of unknown function; YBR285W is not an essential gene
YGR025W	YGR025W	-1.26026	2.39538	6.28568e-06	*		Dubious open reading frame; unlikely to encode a functional protein, based on available experimental and comparative sequence data
YOR393W	ERR1	-1.26015	2.39521	0.0382845			Protein of unknown function; has similarity to enolases
YGL116W	CDC20	-1.26001	2.39498	6.71829e-07	*	*	Activator of anaphase-promoting complex/cyclosome (APC/C); APC/C is required for metaphase/anaphase transition; directs ubiquitination of mitotic cyclins, Pds1p, and other anaphase inhibitors; cell-cycle regulated; potential Cdc28p substrate; relative distribution to the nucleus increases upon DNA replication stress
YLR252W	YLR252W	-1.25735	2.39056	0.000229646	*		Dubious open reading frame; unlikely to encode a functional protein, based on available experimental and comparative sequence data; partially overlaps the verified gene SYM1, a mitochondrial protein involved in ethanol metabolism
YDR256C	CTA1	-1.25587	2.38811	4.84678e-06	*		Catalase A; breaks down hydrogen peroxide in the peroxisomal matrix formed by acyl-CoA oxidase (Pox1p) during fatty acid beta-oxidation
YOR215C	AIM41	-1.25552	2.38753	4.52899e-05	*		Protein of unknown function; the authentic protein is detected in highly purified mitochondria in high-throughput studies; null mutant displays reduced frequency of mitochondrial genome loss
YIL160C	POT1	-1.25308	2.3835	7.94176e-07	*	*	3-ketoacyl-CoA thiolase with broad chain length specificity; cleaves 3-ketoacyl-CoA into acyl-CoA and acetyl-CoA during beta-oxidation of fatty acids
YBR117C	TKL2	-1.25174	2.38129	4.76271e-05	*		Transketolase; catalyzes conversion of xylulose-5-phosphate and ribose-5-phosphate to sedoheptulose-7-phosphate and glyceraldehyde-3-phosphate in the pentose phosphate pathway; needed for synthesis of aromatic amino acids; TKL2 has a paralog, TKL1, that arose from the whole genome duplication
YDR371W	CTS2	-1.25129	2.38055	3.95e-05	*		Putative chitinase; functionally complements A. gossypii cts2 mutant sporulation defect
YAL034C-B	YAL034C-B	-1.24781	2.37481	0.0438638			Dubious open reading frame; unlikely to encode a functional protein, based on available experimental and comparative sequence data
YKL121W	DGR2	-1.24505	2.37027	2.87676e-10	*	*	Protein of unknown function; null mutant is resistant to 2-deoxy-D-glucose and displays abnormally elongated buds; DGR2 has a paralog, YMR102C, that arose from the whole genome duplication
YDR358W	GGA1	-1.24489	2.37	2.19811e-08	*	*	Golgi-localized protein with homology to gamma-adaptin; interacts with and regulates Arf1p and Arf2p in a GTP-dependent manner in order to facilitate traffic through the late Golgi; GGA1 has a paralog, GGA2, that arose from the whole genome duplication
YNL092W	YNL092W	-1.24401	2.36856	4.56756e-07		*	S-adenosylmethionine-dependent protein methyltransferase; capable of automethylation; member of the seven beta-strand family; YNL092W is not an essential gene
YIL030W-A	YIL030W-A	-1.23748	2.35786	0.000289277	*		Dubious open reading frame; unlikely to encode a functional protein, based on available experimental and comparative sequence data; partially overlaps ORF ULP2/YIL031W
YAL005C	SSA1	-1.23638	2.35607	1.29799e-05	*		ATPase involved in protein folding and NLS-directed nuclear transport; member of HSP70 family; forms chaperone complex with Ydj1p; localized to nucleus, cytoplasm, and cell wall; 98% identical with paralog Ssa2p, but subtle differences between the two proteins provide functional specificity with respect to propagation of yeast [URE3] prions and vacuolar-mediated degradations of gluconeogenesis en…
YDR501W	PLM2	-1.23474	2.35339	2.34288e-06		*	Putative transcription factor, contains Forkhead Associated domain; found associated with chromatin; target of SBF transcription factor; induced in response to DNA damaging agents and deletion of telomerase; PLM2 has a paralog, TOS4, that arose from the whole genome duplication
YHL024W	RIM4	-1.23306	2.35065	7.10382e-11	*	*	Putative RNA-binding protein; required for the expression of early and middle sporulation genes
YDR258C	HSP78	-1.23206	2.34901	1.92598e-07	*	*	Oligomeric mitochondrial matrix chaperone; cooperates with Ssc1p in mitochondrial thermotolerance after heat shock; able to prevent the aggregation of misfolded proteins as well as resolubilize protein aggregates
YMR179W	SPT21	-1.22748	2.34158	4.60407e-08	*	*	Protein with a role in transcriptional silencing; required for normal transcription at several loci including HTA2-HTB2 and HHF2-HHT2, but not required at the other histone loci; functionally related to Spt10p; localizes to nuclear foci that become diffuse upon DNA replication stress
YPL200W	CSM4	-1.225	2.33756	1.29302e-05	*		Protein required for accurate chromosome segregation during meiosis; involved in meiotic telomere clustering (bouquet formation) and telomere-led rapid prophase movements; functions with meiosis-specific telomere-binding protein Ndj1p; CSM4 has a paralog, MPS2, that arose from the whole genome duplication
YOR214C	SPR2	-1.2237	2.33545	0.000951711	*		Putative spore wall protein; expression increases during sporulation; not an essential gene; YOR214C has a paralog, SPO19, that arose from the whole genome duplication
YGL032C	AGA2	-1.2232	2.33464	0.0145575	*		Adhesion subunit of a-agglutinin of a-cells; C-terminal sequence acts as a ligand for alpha-agglutinin (Sag1p) during agglutination, modified with O-linked oligomannosyl chains, linked to anchorage subunit Aga1p via two disulfide bonds
YER085C	YER085C	-1.21943	2.32855	0.000126496	*		Putative protein of unknown function
YGR205W	TDA10	-1.21915	2.32809	4.27979e-06	*	*	ATP-binding protein of unknown function; crystal structure resembles that of E.coli pantothenate kinase and other small kinases; null mutant is sensitive to expression of the top1-T722A allele
YMR317W	YMR317W	-1.21895	2.32777	0.00236775			Putative protein of unknown function; has some similarity to sialidase from Trypanosoma; YMR317W is not an essential gene
YMR174C	PAI3	-1.21739	2.32525	0.000616353	*		Cytoplasmic proteinase A (Pep4p) inhibitor; dependent on Pbs2p and Hog1p protein kinases for osmotic induction; intrinsically unstructured, N-terminal half becomes ordered in the active site of proteinase A upon contact
YML004C	GLO1	-1.21548	2.32218	1.11247e-05	*		Monomeric glyoxalase I; catalyzes the detoxification of methylglyoxal (a by-product of glycolysis) via condensation with glutathione to produce S-D-lactoylglutathione; expression regulated by methylglyoxal levels and osmotic stress
YHR096C	HXT5	-1.21438	2.32042	2.04337e-05	*		Hexose transporter with moderate affinity for glucose; induced in the presence of non-fermentable carbon sources, induced by a decrease in growth rate, contains an extended N-terminal domain relative to other HXTs; HXT5 has a paralog, HXT3, that arose from the whole genome duplication
YDR223W	CRF1	-1.2121	2.31674	7.23082e-09	*	*	Transcriptional corepressor; involved in repression of ribosomal protein (RP) gene transcription via the TOR signaling pathway which promotes accumulation of Crf1p in the nucleus; role in repression of RP genes varies by strain; CRF1 has a paralog, IFH1, that arose from the whole genome duplication
YKL178C	STE3	-1.20891	2.31163	1.53827e-06	*	*	Receptor for a factor pheromone; couples to MAP kinase cascade to mediate pheromone response; transcribed in alpha cells and required for mating by alpha cells, ligand bound receptors endocytosed and recycled to the plasma membrane; GPCR
YGL227W	VID30	-1.20887	2.31156	4.95434e-09	*	*	Central component of GID Complex, involved in FBPase degradation; interacts strongly with Gid8p to serve as a scaffold for other GID Complex subunits; contains SPRY domain and 3 domains that are also found in Gid8p - LisH, CTLH, and CRA; required for association of Vid vesicles and actin patches in vacuole import and degradation pathway; shifts the balance of nitrogen metabolism toward glutamate …
YLR151C	PCD1	-1.20683	2.3083	6.03042e-06	*		8-oxo-dGTP diphosphatase; prevents spontaneous mutagenesis via sanitization of oxidized purine nucleoside triphosphates; can also act as peroxisomal pyrophosphatase with specificity for coenzyme A and CoA derivatives, may function to remove potentially toxic oxidized CoA disulfide from peroxisomes to maintain the capacity for beta-oxidation of fatty acids; nudix hydrolase family member; similar E…
YGL240W	DOC1	-1.20584	2.30672	2.23097e-08	*	*	Processivity factor; required for the ubiquitination activity of the anaphase promoting complex (APC), mediates the activity of the APC by contributing to substrate recognition; involved in cyclin proteolysis; contains a conserved DOC1 homology domain
YFR053C	HXK1	-1.20388	2.30358	4.28252e-06	*	*	Hexokinase isoenzyme 1; a cytosolic protein that catalyzes phosphorylation of glucose during glucose metabolism; expression is highest during growth on non-glucose carbon sources; glucose-induced repression involves hexokinase Hxk2p; HXK1 has a paralog, HXK2, that arose from the whole genome duplication
YIL144W	NDC80	-1.20275	2.30179	2.64302e-06	*	*	Component of the kinetochore-associated Ndc80 complex; conserved coiled-coil protein involved in chromosome segregation, spindle checkpoint activity, and kinetochore assembly and clustering; evolutionarily conserved; complex members include Ndc80p, Nuf2p, Scp24p, and Spc25p; modified by sumoylation
YDR099W	BMH2	-1.20235	2.30115	2.13677e-08	*	*	14-3-3 protein, minor isoform; controls proteome at post-transcriptional level, binds proteins and DNA, involved in regulation of many processes including exocytosis, vesicle transport, Ras/MAPK signaling, and rapamycin-sensitive signaling; protein increases in abundance and relative distribution to the nucleus increases upon DNA replication stress; abundance relative to Bmh1p increases during sp…
YLL040C	VPS13	-1.20202	2.30061	1.10702e-05	*		Protein involved in prospore membrane morphogenesis; heterooligomeric or homooligomeric complex; peripherally associated with membranes; involved in sporulation, vacuolar protein sorting, prospore membrane formation during sporulatoin, and protein-Golgi retention; homologous to human CHAC and COH1 which are involved in chorea acanthocytosis and Cohen syndrome, respectively
YGR122C-A	YGR122C-A	-1.20155	2.29987	0.00660284	*		Dubious open reading frame; unlikely to encode a functional protein, based on available experimental and comparative sequence data; similar to YLR334C and YOL106W
YNL204C	SPS18	-1.20072	2.29855	1.34685e-05	*		Protein of unknown function, contains a putative zinc-binding domain; expressed during sporulation; SPS18 has a paralog, GCS1, that arose from the whole genome duplication
YKL026C	GPX1	-1.20055	2.29827	3.19809e-05	*		Phospholipid hydroperoxide glutathione peroxidase; induced by glucose starvation that protects cells from phospholipid hydroperoxides and nonphospholipid peroxides during oxidative stress; GPX1 has a paralog, HYR1, that arose from the whole genome duplication
YOL017W	ESC8	-1.19889	2.29563	3.32156e-07	*	*	Protein involved in telomeric and mating-type locus silencing; interacts with Sir2p and also interacts with Gal11p, which is a component of the RNA pol II mediator complex; ESC8 has a paralog, IOC3, that arose from the whole genome duplication
YGR066C	YGR066C	-1.19695	2.29254	1.38662e-06	*	*	Putative protein of unknown function
YNL257C	SIP3	-1.19598	2.29101	7.02963e-09	*	*	Putative sterol transfer protein; has a probable role in retrograde transport of sterols from the plasma membrane to the ER; co-localizes to puncta in the cortical ER with Ysp2p; has GRAM and StART-like (VASt) domains; one of 6 StART-like domain-containing proteins in yeast that may be involved in sterol transfer between intracellular membranes; conserved across eukaryotes; previously identified …
YOR387C	YOR387C	-1.19541	2.2901	0.0365245	*		Putative protein of unknown function; regulated by the metal-responsive Aft1p transcription factor; highly inducible in zinc-depleted conditions; localizes to the soluble fraction; SWAT-GFP and mCherry fusion proteins localize to the endoplasmic reticulum and vacuole respectively; YOR387C has a paralog, VEL1, that arose from a single-locus duplication
YOL161C	PAU20	-1.19395	2.28778	0.00921931	*		Protein of unknown function; member of the seripauperin multigene family encoded mainly in subtelomeric regions; SWAT-GFP and mCherry fusion proteins localize to the vacuole; expression induced by low temperature and also by anaerobic conditions; induced during alcoholic fermentation
YHR087W	RTC3	-1.19317	2.28655	0.000176131	*		Protein of unknown function involved in RNA metabolism; has structural similarity to SBDS, the human protein mutated in Shwachman-Diamond Syndrome (the yeast SBDS ortholog = SDO1); null mutation suppresses cdc13-1 temperature sensitivity; protein abundance increases in response to DNA replication stress
YDR273W	DON1	-1.19264	2.2857	1.82032e-05	*		Meiosis-specific component of the spindle pole body; part of the leading edge protein (LEP) coat, forms a ring-like structure at the leading edge of the prospore membrane during meiosis II; DON1 has a paralog, CUE5, that arose from the whole genome
YOR073W	SGO1	-1.19145	2.28382	2.23147e-05	*		Component of the spindle checkpoint; involved in sensing lack of tension on mitotic chromosomes; protects centromeric Rec8p at meiosis I; required for accurate chromosomal segregation at meiosis II and for mitotic chromosome stability; recruits condensin to the pericentric region of chromosomes during meiosis; dissociates from pericentromeres when sister kinetochores are under tension
YLR178C	TFS1	-1.19069	2.28262	0.000114933	*		Inhibitor of carboxypeptidase Y (Prc1p), and Ras GAP (Ira2p); phosphatidylethanolamine-binding protein (PEBP) family member and ortholog of hPEBP1/RKIP, a natural metastasis suppressor; targets to vacuolar membranes during stationary phase; acetylated by NatB N-terminal acetyltransferase; protein abundance increases in response to DNA replication stress
YKL201C	MNN4	-1.18965	2.28097	1.41334e-05	*		Putative positive regulator of mannosylphosphate transferase Mnn6p; involved in mannosylphosphorylation of N-linked oligosaccharides; expression increases in late-logarithmic and stationary growth phases; coding sequence contains length polymorphisms in different strains; MNN4 has a paralog, YJR061W, that arose from the whole genome duplication
YDR113C	PDS1	-1.18852	2.27918	1.35037e-06	*	*	Securin; inhibits anaphase by binding separin Esp1p; blocks cyclin destruction and mitotic exit, essential for meiotic progression and mitotic cell cycle arrest; localization is cell-cycle dependent and regulated by Cdc28p phosphorylation
YKR077W	MSA2	-1.1875	2.27758	1.88244e-06	*	*	Putative transcriptional activator; interacts with G1-specific transcription factor MBF and G1-specific promoters; MSA2 has a paralog, MSA1, that arose from the whole genome duplication
YML002W	YML002W	-1.1863	2.27568	1.67253e-08	*	*	Putative protein of unknown function; expression induced by heat and by calcium shortage
YMR075C-A	YMR075C-A	-1.18611	2.27538	0.00976919			Dubious open reading frame; unlikely to encode a functional protein, based on available experimental and comparative sequence data; completely overlaps the verified ORF RCO1/YMR075W
YGR108W	CLB1	-1.18554	2.27448	8.30381e-05	*		B-type cyclin involved in cell cycle progression; activates Cdc28p to promote the transition from G2 to M phase; accumulates during G2 and M, then targeted via a destruction box motif for ubiquitin-mediated degradation by the proteasome; CLB1 has a paralog, CLB2, that arose from the whole genome duplication
YPL186C	UIP4	-1.18545	2.27434	1.37944e-05	*		Protein that interacts with Ulp1p; a Ubl (ubiquitin-like protein)-specific protease for Smt3p protein conjugates; detected in a phosphorylated state in the mitochondrial outer membrane; also detected in ER and nuclear envelope
YLR446W	YLR446W	-1.18452	2.27287	2.88048e-09	*	*	Putative hexokinase; transcript is upregulated during sporulation and the unfolded protein response; YLR446W is not an essential gene
YDL007C-A	YDL007C-A	-1.18344	2.27117	0.00416465	*		Putative protein of unknown function
YMR170C	ALD2	-1.18241	2.26955	1.71481e-07	*	*	Cytoplasmic aldehyde dehydrogenase; involved in ethanol oxidation and beta-alanine biosynthesis; uses NAD+ as the preferred coenzyme; expression is stress induced and glucose repressed; very similar to Ald3p
YJR087W	YJR087W	-1.18234	2.26945	0.0150759			Dubious open reading frame; unlikely to encode a functional protein, based on available experimental and comparative sequence data; not conserved in closely related Saccharomyces species; partially overlaps the verified genes STE18 and ECM2
YNR009W	NRM1	-1.18225	2.26931	6.39234e-05	*		Transcriptional co-repressor of MBF-regulated gene expression; Nrm1p associates stably with promoters via MCB binding factor (MBF) to repress transcription upon exit from G1 phase
YKR076W	ECM4	-1.18141	2.26799	1.14114e-07	*	*	Omega class glutathione transferase; not essential; similar to Ygr154cp; green fluorescent protein (GFP)-fusion protein localizes to the cytoplasm
YCR011C	ADP1	-1.18026	2.26618	1.07739e-07	*	*	Putative ATP-dependent permease of the ABC transporter family
YDL197C	ASF2	-1.17958	2.26511	6.45144e-08	*	*	Anti-silencing protein; causes derepression of silent loci when overexpressed
YDL227C	HO	-1.17646	2.26022	0.00377624	*		Site-specific endonuclease; required for gene conversion at the MAT locus (homothallic switching) through the generation of a ds DNA break; expression restricted to mother cells in late G1 as controlled by Swi4p-Swi6p, Swi5p, and Ash1p
YHR104W	GRE3	-1.17567	2.25898	4.88616e-06	*		Aldose reductase; involved in methylglyoxal, d-xylose, arabinose, and galactose metabolism; stress induced (osmotic, ionic, oxidative, heat shock, starvation and heavy metals); regulated by the HOG pathway; protein abundance increases in response to DNA replication stress
YER053C-A	YER053C-A	-1.17362	2.25577	0.0366538	*		Protein of unknown function; green fluorescent protein (GFP)-fusion protein localizes to the endoplasmic reticulum; protein abundance increases in response to DNA replication stress
YMR125W	STO1	-1.17228	2.25367	7.49171e-06	*		Large subunit of the nuclear mRNA cap-binding protein complex; interacts with Npl3p to carry nuclear poly(A)+ mRNA to cytoplasm; also involved in nuclear mRNA degradation and telomere maintenance; orthologous to mammalian CBP80
YOR173W	DCS2	-1.17203	2.25329	2.37457e-06	*	*	m(7)GpppX pyrophosphatase regulator; non-essential, stress induced regulatory protein; modulates m7G-oligoribonucleotide metabolism; inhibits Dcs1p; regulated by Msn2p, Msn4p, and the Ras-cAMP-cAPK signaling pathway; mutant has increased aneuploidy tolerance; DCS2 has a paralog, DCS1, that arose from the whole genome duplication
YDL062W	YDL062W	-1.17192	2.25312	0.0175236	*		Dubious open reading frame; unlikely to encode a functional protein, based on available experimental and comparative sequence data; partially overlaps uncharacterized ORF YDL063C; YDL062W is not essential
YHR152W	SPO12	-1.17104	2.25174	0.00209117	*		Nucleolar protein of unknown function; positive regulator of mitotic exit; involved in regulating release of Cdc14p from the nucleolus in early anaphase, may play similar role in meiosis; SPO12 has a paralog, BNS1, that arose from the whole genome duplication
YJL057C	IKS1	-1.17029	2.25058	1.50166e-09	*	*	Protein kinase of unknown cellular role; putative serine/threonine kinase; expression is induced during mild heat stress; deletion mutants are hypersensitive to copper sulphate and resistant to sorbate; interacts with an N-terminal fragment of Sst2p
YDR356W	SPC110	-1.16863	2.24797	1.10006e-05	*		Inner plaque spindle pole body (SPB) component; ortholog of human kendrin; involved in connecting nuclear microtubules to SPB; interacts with Tub4p-complex and calmodulin; phosphorylated by Mps1p in cell cycle-dependent manner
YOR152C	YOR152C	-1.16781	2.24671	2.3831e-06	*	*	Autophagy receptor with a role in endoplasmic reticulum degradation; involved specifically in autophagy of cortical and cytoplasmic ER in response to nitrogen starvation or rapamycin treatment; localizes to the cortical and cytoplasmic ER; similar to human FAM134B, which is also involved in ER autophagy and is associated with sensory neuropathy
YKL042W	SPC42	-1.16775	2.24661	0.000190839	*		Central plaque component of spindle pole body (SPB); involved in SPB duplication, may facilitate attachment of the SPB to the nuclear membrane
YBR126C	TPS1	-1.1664	2.24451	4.87848e-05	*		Synthase subunit of trehalose-6-P synthase/phosphatase complex; synthesizes the storage carbohydrate trehalose, which is critically important for survival of long-term desiccation; also found in a monomeric form; expression is induced by the stress response and repressed by the Ras-cAMP pathway; protein abundance increases in response to DNA replication stress and in response to prolonged exposur…
YOR018W	ROD1	-1.16446	2.2415	1.9388e-07	*	*	Alpha-arrestin involved in ubiquitin-dependent endocytosis; activating dephosphorylation relays glucose signaling to transporter endocytosis; calcineurin dephosphorylation is required for Rsp5p-dependent internalization of agonist-occupied Ste2p, as part of signal desensitization; recruits Rsp5p to Ste2p via its 2 PPXY motifs; protein abundance increases in response to DNA replication stress; ROD…
YBR097W	VPS15	-1.1606	2.2355	2.43935e-06	*	*	Serine/threonine protein kinase involved in vacuolar protein sorting; functions as a membrane-associated complex with Vps34p; active form recruits Vps34p to the Golgi membrane; interacts with the GDP-bound form of Gpa1p; myristoylated; a fraction is localized, with Vps34p, to nuclear pores at nucleus-vacuole junctions and may facilitate transcription elongation for genes positioned at the nuclear…
YBR071W	YBR071W	-1.15965	2.23403	3.33127e-08	*	*	Protein of unknown function found in the cytoplasm and bud neck; mRNA expression may be regulated by the cell cycle and/or cell wall stress; overexpression of YBR071W affects endocytic protein trafficking
YLR218C	COA4	-1.15873	2.23261	0.000648903	*		Twin Cx(9)C protein involved in cytochrome c oxidase organization; organization includes assembly or stability; localizes to the mitochondrial intermembrane space via the Mia40p-Erv1p system; interacts genetically with CYC1 and with cytochrome c oxidase assembly factors
YBR053C	YBR053C	-1.15536	2.2274	0.000115931	*		Putative protein of unknown function; induced by cell wall perturbation
YML030W	RCF1	-1.1509	2.22052	0.000706378	*		Cytochrome c oxidase subunit; required for assembly of the Complex III-Complex IV supercomplex, and for assembly of Cox13p and Rcf2p into cytochrome c oxidase; similar to Rcf2p, and either Rcf1p or Rcf2p is required for late-stage assembly of the Cox12p and Cox13p subunits and for cytochrome c oxidase activity; required for growth under hypoxic conditions; member of the hypoxia induced gene famil…
YLR307W	CDA1	-1.14993	2.21903	0.000972059	*		Chitin deacetylase; together with Cda2p involved in the biosynthesis ascospore wall component, chitosan; required for proper rigidity of the ascospore wall
YBL085W	BOI1	-1.14749	2.21528	1.32428e-07	*	*	Protein implicated in polar growth; functionally redundant with Boi2p; interacts with bud-emergence protein Bem1p; contains an SH3 (src homology 3) domain and a PH (pleckstrin homology) domain; relocalizes from bud neck to cytoplasm upon DNA replication stress; BOI1 has a paralog, BOI2, that arose from the whole genome duplication
YBR180W	DTR1	-1.14679	2.21421	0.000103524	*		Putative dityrosine transporter of the major facilitator superfamily; member of the 12-spanner drug:H(+) antiporter DHA1 family; required for spore wall synthesis; sequence similarity to QDR1 and QDR3, and the triple mutant dtr1 qdr1 qdr3 exhibits reduced dityrosine fluorescence relative to the single mutants; expressed during sporulation
YER121W	YER121W	-1.14534	2.21199	0.00812781	*		Putative protein of unknown function; may be involved in phosphatase regulation and/or generation of precursor metabolites and energy
YLR373C	VID22	-1.14285	2.20817	2.36831e-08	*	*	Glycosylated integral membrane protein localized to plasma membrane; plays a role in fructose-1,6-bisphosphatase (FBPase) degradation; involved in FBPase transport from the cytosol to Vid (vacuole import and degradation) vesicles; VID22 has a paralog, ENV11, that arose from the whole genome duplication
YOR328W	PDR10	-1.14267	2.20789	3.73398e-05	*		ATP-binding cassette (ABC) transporter; multidrug transporter involved in the pleiotropic drug resistance network; regulated by Pdr1p and Pdr3p
YBR136W	MEC1	-1.14139	2.20593	8.30595e-07	*	*	Genome integrity checkpoint protein and PI kinase superfamily member; Mec1p and Dun1p function in same pathway to regulate dNTP pools and telomere length; signal transducer required for cell cycle arrest and transcriptional responses to damaged or unreplicated DNA; facilitates replication fork progression and regulates P-body formation under replication stress; promotes interhomolog recombination…
YDR359C	EAF1	-1.13998	2.20378	8.56384e-08	*	*	Component of the NuA4 histone acetyltransferase complex; acts as a platform for assembly of NuA4 subunits into the native complex; required for initiation of pre-meiotic DNA replication, likely due to its requirement for expression of IME1
YCR045C	RRT12	-1.138	2.20076	0.000215203	*		Probable subtilisin-family protease; role in formation of the dityrosine layer of spore walls; localizes to the spore wall and also the nuclear envelope and ER region in mature spores
YOL048C	RRT8	-1.13601	2.19773	6.59284e-05	*		Protein involved in spore wall assembly; shares similarity with Lds1p and Lds2p and a strain mutant for all 3 genes exhibits reduced dityrosine fluorescence relative to the single mutants; identified in a screen for mutants with increased levels of rDNA transcription; green fluorescent protein (GFP)-fusion protein localizes to lipid particles; protein abundance increases in response to DNA replic…
YBR056W	YBR056W	-1.13239	2.19221	3.96994e-08	*	*	Putative glycoside hydrolase of the mitochondrial intermembrane space
YMR139W	RIM11	-1.13226	2.19202	1.00045e-08	*	*	Protein kinase; required for signal transduction during entry into meiosis; promotes the formation of the Ime1p-Ume6p complex by phosphorylating Ime1p and Ume6p; shares similarity with mammalian glycogen synthase kinase 3-beta; protein abundance increases in response to DNA replication stress; RIM11 has a paralog, MRK1, that arose from the whole genome duplication
YOR388C	FDH1	-1.132	2.19162	0.000630542	*		NAD(+)-dependent formate dehydrogenase; may protect cells from exogenous formate
YML047C	PRM6	-1.12959	2.18796	0.00553271	*		Potassium transporter that mediates K+ influx; activates high-affinity Ca2+ influx system (HACS) during mating pheromone response; expression up-regulated in response to alpha factor; regulated by Ste12p during mating; localized to sites of polarized growth; member of a fungal-specific gene family; PRM6 has a paralog, KCH1, that arose from the whole genome duplication
YOR314W-A	YOR314W-A	-1.12943	2.18772	0.047393	*		Dubious open reading frame; unlikely to encode a functional protein, based on available experimental and comparative sequence data
YPL111W	CAR1	-1.12913	2.18727	1.35188e-05	*		Arginase, catabolizes arginine to ornithine and urea; expression responds to both induction by arginine and nitrogen catabolite repression; disruption decreases production of carcinogen ethyl carbamate during wine fermentation and also enhances freeze tolerance
YBR212W	NGR1	-1.12818	2.18583	3.80144e-07	*	*	RNA binding protein that negatively regulates growth rate; interacts with the 3' UTR of the mitochondrial porin (POR1) mRNA and enhances its degradation; overexpression impairs mitochondrial function; interacts with Dhh1p to mediate POR1 mRNA decay; expressed in stationary phase
YLR103C	CDC45	-1.1264	2.18313	9.38392e-07	*	*	DNA replication initiation factor; recruited to MCM pre-RC complexes at replication origins; promotes release of MCM from Mcm10p, recruits elongation machinery; binds tightly to ssDNA, which disrupts interaction with the MCM helicase and stalls it during replication stress; mutants in human homolog may cause velocardiofacial and DiGeorge syndromes
YOR086C	TCB1	-1.12474	2.18063	1.52428e-05	*		Lipid-binding ER protein involved in ER-plasma membrane tethering; one of 6 proteins (Ist2p, Scs2p, Scs22p, Tcb1p, Tcb2p, Tcb3p) that connect ER to plasma membrane and regulate PI4P levels by controlling access of Sac1p phosphatase to its substrate PI4P in PM; contains 3 calcium and lipid binding domains; non-tagged protein also localizes to mitochondria; C-termini of Tcb1p, Tcb2p and Tcb3p inter…
YBL034C	STU1	-1.12441	2.18012	1.65371e-07	*	*	Component of the mitotic spindle; binds to interpolar microtubules via its association with beta-tubulin (Tub2p); required for interpolar microtubules to provide an outward force on the spindle poles
YNL017C	YNL017C	-1.12432	2.17998	0.0633423			Dubious open reading frame; unlikely to encode a functional protein, based on available experimental and comparative sequence data; completely overlaps the tRNA ORF tI(AAU)N2
YCL057W	PRD1	-1.12182	2.17622	3.65777e-08	*	*	Zinc metalloendopeptidase; found in the cytoplasm and intermembrane space of mitochondria; with Cym1p, involved in degradation of mitochondrial proteins and of presequence peptides cleaved from imported proteins; protein abundance increases in response to DNA replication stress
YMR250W	GAD1	-1.1215	2.17574	3.76146e-05	*		Glutamate decarboxylase; converts glutamate into gamma-aminobutyric acid (GABA) during glutamate catabolism; involved in response to oxidative stress
YNL242W	ATG2	-1.11766	2.16995	1.62342e-05	*		Peripheral membrane protein required for autophagic vesicle formation; also required for vesicle formation during pexophagy and the cytoplasm-to-vaucole targeting (Cvt) pathway; involved in Atg9p cycling between the phagophore assembly site and mitochondria; essential for cell cycle progression from G2/M to G1 under nitrogen starvation; forms cytoplasmic foci upon DNA replication stress
YDR118W-A	YDR118W-A	-1.11615	2.16767	0.00479294	*		Dubious open reading frame; unlikely to encode a functional protein, based on available experimental and comparative sequence data; identified using a combination of expression profiling and mass spectrometry
YDR191W	HST4	-1.11465	2.16542	6.94269e-07	*	*	NAD(+)-dependent protein deacetylase; deacetylation targets are primarily mitochondrial proteins; involved along with Hst3p in silencing at telomeres, cell cycle progression, radiation resistance, genomic stability and short-chain fatty acid metabolism; accumulates in mitochondria in response to biotin starvation and may link biotin metabolism with energy homeostasis; member of the Sir2 family an…
YLR327C	TMA10	-1.11427	2.16486	0.00113864	*		Protein of unknown function that associates with ribosomes; protein abundance increases in response to DNA replication stress; TMA10 has a paralog, STF2, that arose from the whole genome duplication
YNL336W	COS1	-1.11352	2.16373	9.32972e-05	*		Protein of unknown function; member of the DUP380 subfamily of conserved, often subtelomerically-encoded proteins
YML047W-A	YML047W-A	-1.11236	2.16199	0.0618883			Dubious open reading frame; unlikely to encode a functional protein, based on available experimental and comparative sequence data; overlaps ORF PRM6/YML047C
YOR054C	VHS3	-1.11187	2.16126	8.93817e-08	*	*	Negative regulatory subunit of protein phosphatase 1 Ppz1p; involved in coenzyme A biosynthesis; subunit of the phosphopantothenoylcysteine decarboxylase (PPCDC; Cab3p, Sis2p, Vhs3p) complex and the CoA-Synthesizing Protein Complex (CoA-SPC: Cab2p, Cab3p, Cab4p, Cab5p, Sis2p and Vhs3p)
YLR227C	ADY4	-1.11157	2.16081	9.83267e-05			Structural component of the meiotic outer plaque; outer plaque is a membrane-organizing center that assembles on the cytoplasmic face of the spindle pole body during meiosis II and triggers the formation of the prospore membrane
YPL222W	FMP40	-1.11149	2.16068	1.34873e-05	*		Putative protein of unknown function; proposed to be involved in responding to environmental stresses; the authentic, non-tagged protein is detected in highly purified mitochondria in high-throughput studies
YBR098W	MMS4	-1.11035	2.15898	4.69853e-07	*	*	Subunit of structure-specific Mms4p-Mus81p endonuclease; cleaves branched DNA; involved in recombination, DNA repair, and joint molecule formation/resolution during meiotic recombination; phosphorylation of the non-catalytic subunit Mms4p by Cdc28p and Cdc5p during mitotic cell cycle activates the function of Mms4p-Mus81p
YER015W	FAA2	-1.1103	2.1589	3.91125e-07	*	*	Medium chain fatty acyl-CoA synthetase; activates imported fatty acids; accepts a wide range of fatty acid chain lengths with a preference for medium chains, C9:0-C13:0; localized to the peroxisome; comparative analysis suggests that a mitochondrially targeted form may result from translation starting at a non-canonical codon upstream of the annotated start codon
YLR461W	PAU4	-1.10892	2.15683	0.0372134			Member of the seripauperin multigene family; encoded mainly in subtelomeric regions; active during alcoholic fermentation; regulated by anaerobiosis; negatively regulated by oxygen; repressed by heme
YBL088C	TEL1	-1.10868	2.15649	5.05733e-06	*		Protein kinase primarily involved in telomere length regulation; contributes to cell cycle checkpoint control in response to DNA damage; acts with Red1p and Mec1p to promote interhomolog recombination by phosphorylation of Hop1; functionally redundant with Mec1p; regulates P-body formation induced by replication stress; homolog of human ataxia-telangiectasia mutated (ATM) gene
YDR260C	SWM1	-1.10745	2.15464	1.53082e-06	*	*	Subunit of the anaphase-promoting complex (APC); APC is an E3 ubiquitin ligase that regulates the metaphase-anaphase transition and exit from mitosis; required for activation of the daughter-specific gene expression and spore wall maturation
YDL124W	YDL124W	-1.1069	2.15383	8.0658e-06	*		NADPH-dependent alpha-keto amide reductase; reduces aromatic alpha-keto amides, aliphatic alpha-keto esters, and aromatic alpha-keto esters; member of the aldo-keto reductase (AKR) family; protein abundance increases in response to DNA replication stress
YIL132C	CSM2	-1.10629	2.15291	8.34184e-06	*		Component of Shu complex (aka PCSS complex); Shu complex also includes Psy3, Shu1, Shu2, and promotes error-free DNA repair,; Shu complex mediates inhibition of Srs2p function; promotes formation of Rad51p filaments; Psy3p and Csm2p contain similar DNA-binding regions which work together to form a single DNA binding site; required for accurate chromosome segregation during meiosis
YML101C	CUE4	-1.106	2.15248	0.000351719	*		Protein of unknown function; has a CUE domain that binds ubiquitin, which may facilitate intramolecular monoubiquitination; CUE4 has a paralog, CUE1, that arose from the whole genome duplication
YGL075C	MPS2	-1.10541	2.1516	9.40191e-06	*		Essential membrane protein localized at nuclear envelope and SPBs; required for insertion of the newly duplicated spindle pole body into the nuclear envelope; potentially phosphorylated by Cdc28p; MPS2 has a paralog, CSM4, that arose from the whole genome duplication
YEL041W	YEF1	-1.10475	2.15062	2.86099e-08	*	*	ATP-NADH kinase; phosphorylates both NAD and NADH; homooctameric structure consisting of 60-kDa subunits; similar to Pos5p; overexpression complements certain pos5 phenotypes; YEF1 has a paralog, UTR1, that arose from the whole genome duplication
YJL037W	IRC18	-1.10457	2.15035	0.000853845	*		Protein involved in outer spore wall assembly; likely involved directly in dityrosine layer assembly; expression induced in respiratory-deficient cells and in carbon-limited chemostat cultures; similar to adjacent ORF, LOH1/YJL038C, and the double mutant irc18 loh1 exhibits reduced dityrosine fluorescence relative to the single mutants; null mutant displays increased levels of spontaneous Rad52p …
YFR032C	RRT5	-1.10376	2.14914	0.00021464	*		Putative protein of unknown function; non-essential gene identified in a screen for mutants with increased levels of rDNA transcription; expressed at high levels during sporulation
YLR251W	SYM1	-1.1029	2.14787	0.000882441	*		Protein required for ethanol metabolism; induced by heat shock and localized to the inner mitochondrial membrane; homologous to mammalian peroxisomal membrane protein Mpv17; human homolog MPV17 is implicated in hepatocerebral mtDNA depletion syndromes (MDDS), and complements yeast null mutant
YGL156W	AMS1	-1.10285	2.14779	7.3826e-07	*	*	Vacuolar alpha mannosidase; involved in free oligosaccharide (fOS) degradation; delivered to the vacuole in a novel pathway separate from the secretory pathway
YHR202W	YHR202W	-1.10144	2.14568	8.82073e-07	*	*	Putative protein of unknown function; green fluorescent protein (GFP)-fusion protein localizes to the vacuole, while HA-tagged protein is found in the soluble fraction, suggesting cytoplasmic localization
YOL024W	YOL024W	-1.10129	2.14546	0.0004213	*		Putative protein of unknown function; predicted to have thiol-disulfide oxidoreductase active site; YOL024W has a paralog, IGD1, that arose from the whole genome duplication
YMR119W	ASI1	-1.10112	2.14521	1.03588e-07	*	*	Subunit of the nuclear inner membrane Asi ubiquitin ligase complex; Asi complex targets both misfolded proteins and regulators of sterol biosynthesis for ubiquitin-mediated degradation; acts with Asi2p and Asi3p to ensure the fidelity of SPS-sensor signalling by targeting latent unprocessed forms of Stp1p and Stp2p and maintains the repressed state of gene expression in the absence of inducing am…
YDL149W	ATG9	-1.10091	2.1449	3.16404e-07	*	*	Transmembrane protein involved in forming Cvt and autophagic vesicles; cycles between the phagophore assembly site (PAS) and other cytosolic punctate structures, not found in autophagosomes; may be involved in membrane delivery to the PAS
YBL086C	YBL086C	-1.10081	2.14476	3.41382e-08	*	*	Protein of unknown function; green fluorescent protein (GFP)-fusion protein localizes to the cell periphery
YLR265C	NEJ1	-1.10072	2.14461	0.00107508	*		Protein involved in regulation of nonhomologous end joining; interacts with DNA ligase IV components Dnl4p and Lif1p; repressed by MAT heterozygosity; regulates cellular distribution of Lif1p
YBR026C	ETR1	-1.0988	2.14177	1.31895e-07	*	*	2-enoyl thioester reductase; member of the medium chain dehydrogenase/reductase family; localized to mitochondria, where it has a probable role in fatty acid synthesis; human MECR functionally complements the respiratory growth defect of the null mutant
YMR159C	ATG16	-1.09849	2.1413	2.53478e-05	*		Conserved protein involved in autophagy; interacts with Atg12p-Atg5p conjugates to form Atg12p-Atg5p-Atg16p multimers, which binds to membranes and localizes to the pre-autophagosomal structure and are required for autophagy; relocalizes from nucleus to cytoplasmic foci upon DNA replication stress
YOL117W	RRI2	-1.09756	2.13992	1.04811e-07	*	*	Subunit of the COP9 signalosome (CSN) complex; this complex cleaves the ubiquitin-like protein Nedd8 from SCF ubiquitin ligases; plays a role in the mating pheromone response
YMR322C	SNO4	-1.09658	2.13848	0.00625337	*		Possible chaperone and cysteine protease; required for transcriptional reprogramming during the diauxic shift and for survival in stationary phase; similar to bacterial Hsp31 and yeast Hsp31p, Hsp32p, and Hsp33p; DJ-1/ThiJ/PfpI superfamily member; predicted involvement in pyridoxine metabolism; induced by mild heat stress and copper deprivation
YJL132W	YJL132W	-1.09536	2.13666	1.07148e-06	*	*	Putative protein of unknown function; localizes to the membrane fraction; possible Zap1p-regulated target gene induced by zinc deficiency; YJL132W is a non-essential gene
YDR425W	SNX41	-1.09494	2.13605	1.61108e-07	*	*	Sorting nexin; involved in the retrieval of late-Golgi SNAREs from the post-Golgi endosome to the trans-Golgi network; interacts with Snx4p
YJR096W	YJR096W	-1.09444	2.1353	1.04605e-05			Xylose and arabinose reductase; member of the aldo-keto reductase (AKR) family; GFP-fusion protein is induced in response to the DNA-damaging agent MMS
YBR128C	ATG14	-1.0942	2.13495	5.78436e-06	*		Autophagy-specific subunit of phosphatidylinositol 3-kinase complex I; Atg14p targets complex I to the phagophore assembly site (PAS); required for localizing additional ATG proteins to the PAS; required for overflow degradation of misfolded proteins when ERAD is saturated; homolog of human Barkor; other members are Vps34, Vps15, and Vps30p
YHL030W	ECM29	-1.0929	2.13302	2.64181e-06	*	*	Scaffold protein; assists in association of the proteasome core particle with the regulatory particle; inhibits proteasomal ATPase activity; degraded by the mature proteasome after assembly; contains HEAT-like repeats; protein increases in abundance and relocalizes from nucleus to cytoplasm upon DNA replication stress
YKR011C	YKR011C	-1.09216	2.13194	6.02236e-06	*		Protein of unknown function; green fluorescent protein (GFP)-fusion protein localizes to the nucleus; protein abundance increases in response to DNA replication stress
YLR312C	ATG39	-1.09114	2.13043	2.16009e-08	*	*	Autophagy receptor with a role in degradation of the ER and nucleus; involved specifically in autophagy of perinuclear endoplasmic reticulum in response to nitrogen starvation or rapamycin treatment; localizes to the perinuclear ER
YDR096W	GIS1	-1.09002	2.12877	7.73753e-08	*	*	Histone demethylase and transcription factor; regulates genes during nutrient limitation; activity modulated by proteasome-mediated proteolysis; has JmjC and JmjN domain in N-terminus that interact, promoting stability and proper transcriptional activity; contains two transactivating domains downstream of Jmj domains and a C-terminal DNA binding domain; relocalizes to the cytosol in response to h…
YNL014W	HEF3	-1.08866	2.12677	1.42571e-06	*	*	Translational elongation factor EF-3; member of the ABC superfamily; stimulates EF-1 alpha-dependent binding of aminoacyl-tRNA by the ribosome; normally expressed in zinc deficient cells; HEF3 has a paralog, YEF3, that arose from the whole genome duplication
YCR091W	KIN82	-1.08421	2.12021	1.02375e-07	*	*	Putative serine/threonine protein kinase; implicated in the regulation of phospholipid asymmetry through the activation of phospholipid translocases (flippases); involved in the phosphorylation of upstream inhibitory kinase Ypk1p along with Fpk1p; has a redundant role in the cellular response to mating pheromone; KIN82 has a paralog, FPK1, that arose from the whole genome duplication
YMR278W	PRM15	-1.08073	2.11511	2.28924e-06	*	*	Phosphoribomutase; catalyzes interconversion of ribose-1-phosphate and ribose-5-phosphate; has some phosphoglucomutase activity but primary activity in vivo is phosphoribomutase; contributes to ribose recycling in the pentose phosphate pathway; transcription induced in response to stress; green fluorescent protein (GFP)-fusion protein localizes to the cytoplasm and nucleus; non-essential
YOR144C	ELG1	-1.0786	2.11198	2.04784e-06	*	*	Subunit of an alternative replication factor C complex; important for DNA replication and genome integrity; suppresses spontaneous DNA damage; involved in homologous recombination-mediated repair and telomere homeostasis; required for PCNA (Pol30p) unloading during DNA replication
YGR109W-B	YGR109W-B	-1.07849	2.11182	0.0015571	*		Retrotransposon
YNL225C	CNM67	-1.0782	2.1114	0.00131405	*		Component of the spindle pole body outer plaque; required for spindle orientation and mitotic nuclear migration; CNM67 has a paralog, ADY3, that arose from the whole genome duplication
YFR027W	ECO1	-1.07718	2.10991	0.00075188	*		Acetyltransferase; required for establishment of sister chromatid cohesion; acetylates Mps3p to regulate nuclear organization; modifies Smc3p at replication forks and Mcd1p in response to dsDNA breaks; phosphorylated by three kinases (Cdc28p, Cdc7p, Mck1p) to generate pair of phosphates spaced precisely for recognition by ubiquitin ligase SCF-Cdc4; mutations in human homolog ESCO2 cause Roberts s…
YCR012W	PGK1	-1.07703	2.10969	0.00447256	*		3-phosphoglycerate kinase; catalyzes transfer of high-energy phosphoryl groups from the acyl phosphate of 1,3-bisphosphoglycerate to ADP to produce ATP; key enzyme in glycolysis and gluconeogenesis
YBR280C	SAF1	-1.07657	2.10901	1.59226e-05	*		F-Box protein involved in proteasome-dependent degradation of Aah1p; involved in proteasome-dependent degradation of Aah1p during entry of cells into quiescence; interacts with Skp1
YPR164W	MMS1	-1.07656	2.10899	4.8883e-06	*		Subunit of E3 ubiquitin ligase complex involved in replication repair; stabilizes protein components of the replication fork such as the fork-pausing complex and leading strand polymerase, preventing fork collapse and promoting efficient recovery during replication stress; regulates Ty1 transposition; involved with Rtt101p in nonfunctional rRNA decay
YJL160C	YJL160C	-1.07575	2.10782	0.00177482	*		Putative protein of unknown function; member of the PIR (Proteins with Internal Repeats) family of cell wall proteins; non-essential gene that is required for sporulation; mRNA is weakly cell cycle regulated, peaking in mitosis; YJL160C has a paralog, PIR1, that arose from the whole genome duplication
YPL255W	BBP1	-1.07511	2.10688	4.77815e-05	*		Protein required for the spindle pole body (SPB) duplication; localizes at the cytoplasmic side of the central plaque periphery of the SPB; forms a complex with a nuclear envelope protein Mps2p and SPB components Spc29p and Kar1p; required for mitotic functions of Cdc5p
YOL084W	PHM7	-1.07459	2.10612	0.000160779	*		Protein of unknown function; expression is regulated by phosphate levels; green fluorescent protein (GFP)-fusion protein localizes to the cell periphery and vacuole; protein abundance increases in response to DNA replication stress
YKL150W	MCR1	-1.07435	2.10578	8.32468e-05	*		Mitochondrial NADH-cytochrome b5 reductase; involved in ergosterol biosynthesis
YBL049W	MOH1	-1.07234	2.10284	0.000265377	*		Protein of unknown function, essential for stationary phase survival; not required for growth on nonfermentable carbon sources; possibly linked with vacuolar transport
YNR034W-A	YNR034W-A	-1.07111	2.10105	0.00346175	*		Putative protein of unknown function; expression is regulated by Msn2p/Msn4p; YNR034W-A has a paralog, YCR075W-A, that arose from the whole genome duplication
YDL027C	MRX9	-1.07059	2.10029	1.59116e-06	*	*	Protein that associates with mitochondrial ribosome; the authentic, non-tagged protein is detected in highly purified mitochondria in high-throughput studies; YDL027C is not an essential gene
YDL085W	NDE2	-1.07043	2.10006	9.425e-05	*		Mitochondrial external NADH dehydrogenase; catalyzes the oxidation of cytosolic NADH; Nde1p and Nde2p are involved in providing the cytosolic NADH to the mitochondrial respiratory chain; NDE2 has a paralog, NDE1, that arose from the whole genome duplication
YJR156C	THI11	-1.06842	2.09713	0.002928	*		Protein involved in synthesis of the thiamine precursor HMP; member of a subtelomeric gene family including THI5, THI11, THI12, and THI13; hydroxymethylpyrimidine is also known as HMP
YJL136W-A	YJL136W-A	-1.06582	2.09336	0.0813254			Putative protein of unknown function; identified by SAGE
YPR122W	AXL1	-1.06473	2.09178	6.99186e-06	*		Haploid specific endoprotease of a-factor mating pheromone; performs one of two N-terminal cleavages during maturation of a-factor mating pheromone; required for axial budding pattern of haploid cells
YLR070C	XYL2	-1.06417	2.09097	0.000411105	*		Xylitol dehydrogenase; converts xylitol to D-xylulose; expression induced by xylose, even though this pentose sugar is not well utilized by S. cerevisiae; null mutant has cell wall defect
YLL015W	BPT1	-1.06306	2.08936	1.0743e-05	*		ABC type transmembrane transporter of MRP/CFTR family; found in vacuolar membrane, involved in the transport of unconjugated bilirubin and in heavy metal detoxification via glutathione conjugates, along with Ycf1p
YLL002W	RTT109	-1.06266	2.08878	1.42017e-05	*		Histone acetyltransferase; critical for cell survival in the presence of DNA damage during S phase; prevents hyper-amplification of rDNA; acetylates H3-K56 and H3-K9; involved in non-homologous end joining and in regulation of Ty1 transposition; interacts physically with Vps75p
YEL030W	ECM10	-1.0621	2.08797	4.27489e-06	*	*	Heat shock protein of the Hsp70 family; localized in mitochondrial nucleoids, plays a role in protein translocation, interacts with Mge1p in an ATP-dependent manner; overexpression induces extensive mitochondrial DNA aggregations; ECM10 has a paralog, SSC1, that arose from the whole genome duplication
YJL113W	YJL113W	-1.05991	2.0848	9.32151e-06	*		Retrotransposon TYA Gag and TYB Pol genes; transcribed/translated as one unit; polyprotein is processed to make a nucleocapsid-like protein (Gag), reverse transcriptase (RT), protease (PR), and integrase (IN); similar to retroviral genes
YKR031C	SPO14	-1.05789	2.08188	6.94364e-06	*		Phospholipase D; catalyzes the hydrolysis of phosphatidylcholine, producing choline and phosphatidic acid; involved in Sec14p-independent secretion; required for meiosis and spore formation; differently regulated in secretion and meiosis; participates in transcription initiation and/or early elongation of specific genes; interacts with foot domain of RNA polymerase II; deletion results in abnorma…
YDR255C	RMD5	-1.05665	2.08009	4.18653e-07	*	*	Component of GID Complex that confers ubiquitin ligase (U3) activity; necessary for polyubiquitination and degradation of the gluconeogenic enzyme fructose-1,6-bisphosphatase; forms dimer with Fyv10p that is then recruited to GID Complex by Gid8p; also required for sporulation; conserved protein that has a degenerate RING finger domain
YDR014W	RAD61	-1.05598	2.07913	5.38888e-06	*		Subunit of a complex that inhibits sister chromatid cohesion; also negatively regulates chromosome condensation; inhibited by Eco1p-acetylated cohesin subunits Smc3p and Mcd1p; binds Smc3p ATPase head of cohesin; related to the human Wapl protein that controls the association of cohesin with chromatin
YPR160W	GPH1	-1.05422	2.07659	0.000633289	*		Glycogen phosphorylase required for the mobilization of glycogen; non-essential; regulated by cyclic AMP-mediated phosphorylation; expression is regulated by stress-response elements and by the HOG MAP kinase pathway
YMR251W	GTO3	-1.05373	2.07589	2.95167e-05	*		Omega class glutathione transferase; putative cytosolic localization
YDR102C	YDR102C	-1.05247	2.07407	0.0645445			Dubious open reading frame; unlikely to encode a functional protein, based on available experimental and comparative sequence data; homozygous diploid deletion strain exhibits high budding index
YNL172W	APC1	-1.05246	2.07407	2.13673e-06	*	*	Largest subunit of the Anaphase-Promoting Complex/Cyclosome; APC/C is a ubiquitin-protein ligase required for degradation of anaphase inhibitors, including mitotic cyclins, during the metaphase/anaphase transition; component of the platform domain of the APC/C, based on structural analysis; localizes to nuclear foci that become diffuse upon DNA replication stress
YJL155C	FBP26	-1.05226	2.07377	9.92375e-08	*	*	Fructose-2,6-bisphosphatase, required for glucose metabolism; protein abundance increases in response to DNA replication stress
YNR007C	ATG3	-1.05214	2.0736	1.4851e-06	*	*	E2-like enzyme; involved in autophagy and cytoplasm-to-vacuole targeting (Cvt) pathway; plays a role in formation of Atg8p-phosphatidylethanolamine conjugates, which are involved in membrane dynamics during autophagy and Cvt; interaction with Atg8p regulated by acetylation by NuA4 histone acetyltransferase Esa1p while attenuation of Atg3 acetylation is mediated by histone deacetylase Rpd3p; Atg12…
YGL060W	YBP2	-1.05207	2.0735	4.79003e-07	*	*	Central kinetochore associated protein; mediates mitotic progression; interacts with several central kinetochore proteins and centromeric histone Cse4p; role in resistance to oxidative stress; similar to Slk19p; YBP2 has a paralog, YBP1, that arose from the whole genome duplication
YMR072W	ABF2	-1.05205	2.07347	8.16054e-05	*		Mitochondrial DNA-binding protein; involved in mitochondrial DNA replication and recombination, member of HMG1 DNA-binding protein family; activity may be regulated by protein kinase A phosphorylation; ABF2 has a paralog, IXR1, that arose from the whole genome duplication; human homolog TFAM can complement yeast abf2 mutant, rescuing the loss-of-mitochondrial DNA phenotype in a yeast abf2 strain
YGR154C	GTO1	-1.05202	2.07344	4.41089e-07	*	*	Omega-class glutathione transferase; induced under oxidative stress; putative peroxisomal localization
YOR118W	RTC5	-1.05196	2.07335	7.50923e-06			Protein of unknown function; green fluorescent protein (GFP)-fusion protein localizes to the cytoplasm; null mutation suppresses cdc13-1 temperature sensitivity
YPL016W	SWI1	-1.0513	2.0724	5.18156e-07	*	*	Subunit of the SWI/SNF chromatin remodeling complex; regulates transcription by remodeling chromatin; required for transcription of many genes, including ADH1, ADH2, GAL1, HO, INO1 and SUC2; can form the prion [SWI+]; human homolog ARID1A is a candidate tumor suppressor gene in breast cancer
YPR184W	GDB1	-1.05124	2.07232	0.000765455	*		Glycogen debranching enzyme; contains glucanotranferase and alpha-1,6-amyloglucosidase activities; required for glycogen degradation; phosphorylated in mitochondria; activity is inhibited by Igd1p; protein abundance increases in response to DNA replication stress
YJL005W	CYR1	-1.05041	2.07111	4.55283e-05	*		Adenylate cyclase; required for cAMP production and cAMP-dependent protein kinase signaling; the cAMP pathway controls a variety of cellular processes, including metabolism, cell cycle, stress response, stationary phase, and sporulation
YDR077W	SED1	-1.04909	2.06923	0.000319209	*		Major stress-induced structural GPI-cell wall glycoprotein; associates with translating ribosomes, possible role in mitochondrial genome maintenance; ORF contains two distinct variable minisatellites; SED1 has a paralog, SPI1, that arose from the whole genome duplication
YKL197C	PEX1	-1.04802	2.06768	0.000128526	*		AAA-peroxin; heterodimerizes with AAA-peroxin Pex6p and participates in the recycling of peroxisomal signal receptor Pex5p from the peroxisomal membrane to the cystosol; induced by oleic acid and upregulated during anaerobiosis; mutations in human PEX1 can lead to severe peroxisomal disorders and early death
YOL091W	SPO21	-1.04575	2.06444	0.00410584	*		Component of the meiotic outer plaque of the spindle pole body; involved in modifying the meiotic outer plaque that is required prior to prospore membrane formation; SPO21 has a paralog, YSW1, that arose from the whole genome duplication
YGR284C	ERV29	-1.04409	2.06207	0.000267893	*		Protein localized to COPII-coated vesicles; involved in vesicle formation and incorporation of specific secretory cargo; protein abundance increases in response to DNA replication stress
YKL091C	YKL091C	-1.04401	2.06195	2.06305e-05	*		Putative phosphatidylinositol/phosphatidylcholine transfer protein; possibly involved in lipid metabolism; localizes to the nucleus; contains a CRAL/TRIO domain and binds several lipids in a large-scale study; YKL091C has a paralog, SEC14, that arose from the whole genome duplication
YER152W-A	YER152W-A	-1.04331	2.06095	0.0769833			Dubious open reading frame; unlikely to encode a functional protein, based on available experimental and comparative sequence data; overlaps ORF YER152C
YKL138C-A	HSK3	-1.04227	2.05946	0.00128269	*		Essential subunit of the Dam1 complex (aka DASH complex); complex couples kinetochores to the force produced by MT depolymerization thereby aiding in chromosome segregation; is transferred to the kinetochore prior to mitosis
YIL159W	BNR1	-1.04209	2.0592	1.5517e-05	*		Formin; nucleates the formation of linear actin filaments; involved in cell processes such as budding and mitotic spindle orientation which require the formation of polarized actin cables; activity is regulated by Hof1p and by Bud14p-Kel1p-Kel2p complex; functionally redundant with BNI1
YJR151C	DAN4	-1.0397	2.05579	0.00258591			Cell wall mannoprotein; has similarity to Tir1p, Tir2p, Tir3p, and Tir4p; expressed under anaerobic conditions, completely repressed during aerobic growth
YJL020C	BBC1	-1.03807	2.05348	9.38974e-06	*		Protein possibly involved in assembly of actin patches; interacts with an actin assembly factor Las17p and with the SH3 domains of Type I myosins Myo3p and Myo5p; localized predominantly to cortical actin patches
YOL038C-A	YOL038C-A	-1.03748	2.05264	0.0468141			Putative protein of unknown function; identified by SAGE analysis
YJL066C	MPM1	-1.0374	2.05253	2.91673e-06	*	*	Mitochondrial intermembrane space protein of unknown function
YOR391C	HSP33	-1.03391	2.04757	2.39339e-06	*	*	Possible chaperone and cysteine protease; required for transcriptional reprogramming during the diauxic shift and for survival in stationary phase; similar to E. coli Hsp31 and S. cerevisiae Hsp31p, Hsp32p, and Sno4p; member of the DJ-1/ThiJ/PfpI superfamily, which includes human DJ-1 involved in Parkinson's disease and cancer
YKL171W	NNK1	-1.0338	2.04741	4.6112e-06	*	*	Protein kinase; implicated in proteasome function; interacts with TORC1, Ure2 and Gdh2; overexpression leads to hypersensitivity to rapamycin and nuclear accumulation of Gln3; epitope-tagged protein localizes to the cytoplasm
YGL061C	DUO1	-1.03288	2.0461	0.00232241	*		Essential subunit of the Dam1 complex (aka DASH complex); cooperates with Dam1p to connect the DASH complex with microtubules (MT); couples kinetochores to the force produced by MT depolymerization thereby aiding in chromosome segregation; is transferred to the kinetochore prior to mitosis
YIL101C	XBP1	-1.03233	2.04533	0.000728903	*		Transcriptional repressor; binds promoter sequences of cyclin genes, CYS3, and SMF2; not expressed during log phase of growth, but induced by stress or starvation during mitosis, and late in meiosis; represses 15% of all yeast genes as cells transition to quiescence; important for maintaining G1 arrest and for longevity of quiescent cells; member of Swi4p/Mbp1p family; phosphorylated by Cdc28p; r…
YLR352W	YLR352W	-1.03092	2.04332	1.03027e-06	*	*	Putative protein of unknown function with similarity to F-box proteins; interacts with Skp1p and Cdc53p; YLR352W is not an essential gene
YMR048W	CSM3	-1.03063	2.04292	7.20664e-05	*		Replication fork associated factor; required for stable replication fork pausing; component of the DNA replication checkpoint pathway; required for accurate chromosome segregation during meiosis; forms nuclear foci upon DNA replication stress
YLR127C	APC2	-1.03044	2.04265	7.67357e-06	*		Subunit of the Anaphase-Promoting Complex/Cyclosome (APC/C); which is a ubiquitin-protein ligase required for degradation of anaphase inhibitors, including mitotic cyclins, during the metaphase/anaphase transition; component of the catalytic core of the APC/C; has similarity to cullin Cdc53p
YML066C	SMA2	-1.02928	2.04101	0.00056749			Meiosis-specific prospore membrane protein; required to produce bending force necessary for proper assembly of the prospore membrane during sporulation
YPL161C	BEM4	-1.02846	2.03984	3.54086e-06	*	*	Protein involved in establishment of cell polarity and bud emergence; interacts with the Rho1p small GTP-binding protein and with the Rho-type GTPase Cdc42p; involved in maintenance of proper telomere length
YDR343C	HXT6	-1.02777	2.03888	0.0111844			High-affinity glucose transporter; member of the major facilitator superfamily, nearly identical to Hxt7p, expressed at high basal levels relative to other HXTs, repression of expression by high glucose requires SNF3; HXT6 has a paralog, HXT1, that arose from the whole genome duplication
YLL023C	POM33	-1.02687	2.0376	0.00554271	*		Transmembrane nucleoporin; involved in nuclear pore complex (NPC) distribution, assembly or stabilization; highly conserved across species, orthologous to human TMEM33 and paralogous to Per33p; protein abundance increases in response to DNA replication stress
YBR275C	RIF1	-1.02686	2.03759	2.02518e-06	*	*	Protein that binds to the Rap1p C-terminus; acts synergistically with Rif2p to help control telomere length and establish telomeric silencing; involved in control of DNA replication; contributes to resection of DNA double strand breaks (DSBs); deletion results in telomere elongation
YFL062W	COS4	-1.02682	2.03752	5.09215e-05	*		Endosomal protein involved in turnover of plasma membrane proteins; member of the DUP380 subfamily of conserved, often subtelomeric COS genes; required for the multivesicular vesicle body sorting pathway that internalizes plasma membrane proteins for degradation; Cos proteins provide ubiquitin in trans for nonubiquitinated cargo proteins
YLR331C	JIP3	-1.0258	2.03609	0.0397224			Dubious open reading frame; unlikely to encode a functional protein, based on available experimental and comparative sequence data; not conserved in closely related Saccharomyces species; 98% of ORF overlaps the verified gene MID2
YJL163C	YJL163C	-1.02496	2.0349	0.000362754	*		Putative protein of unknown function
YKR075C	YKR075C	-1.02223	2.03105	0.000104119	*		Protein of unknown function; similar to Reg1p; expression regulated by glucose and Rgt1p; GFP-fusion protein is induced in response to the DNA-damaging agent MMS; YKR075C has a paralog, YOR062C, that arose from the whole genome duplication
YBL013W	FMT1	-1.02161	2.03019	9.62506e-05	*		Methionyl-tRNA formyltransferase; catalyzes the formylation of initiator Met-tRNA in mitochondria; potential Cdc28p substrate
YIL017C	VID28	-1.02149	2.03001	1.05346e-06	*	*	GID Complex subunit, serves as adaptor for regulatory subunit Vid24p; protein involved in proteasome-dependent catabolite degradation of fructose-1,6-bisphosphatase (FBPase); localized to the nucleus and the cytoplasm
YMR186W	HSC82	-1.02108	2.02944	1.44732e-06	*	*	Cytoplasmic chaperone of the Hsp90 family; plays a role in determining prion variants; redundant in function and nearly identical with Hsp82p, and together they are essential; expressed constitutively at 10-fold higher basal levels than HSP82 and induced 2-3 fold by heat shock; contains two acid-rich unstructured regions that promote the solubility of chaperone-substrate complexes; HSC82 has a pa…
YGL250W	RMR1	-1.02033	2.02839	0.000525925	*		Protein required for meiotic recombination and gene conversion; null mutant displays reduced PIS1 expression and growth defects on non-fermentable carbon sources and minimal media; GFP-fusion protein localizes to both cytoplasm and nucleus
YNL126W	SPC98	-1.01986	2.02773	3.59676e-06	*	*	Component of the microtubule-nucleating Tub4p (gamma-tubulin) complex; interacts with Spc110p at the spindle pole body (SPB) inner plaque and with Spc72p at the SPB outer plaque
YGL192W	IME4	-1.01942	2.0271	1.30881e-06	*	*	mRNA N6-adenosine methyltransferase required for entry into meiosis; mediates N6-adenosine methylation of bulk mRNA during the induction of sporulation which includes the meiotic regulators IME1, IME2 and IME4 itself; repressed in haploids via production of antisense IME4 transcripts; transcribed in diploid cells where antisense transcription is repressed; orthologous to human METTL3 (MT-A70)
YIL097W	FYV10	-1.0189	2.02637	8.82845e-07	*	*	Subunit of GID complex; involved in proteasome-dependent catabolite inactivation of gluconeogenic enzymes FBPase, PEPCK, and c-MDH; forms dimer with Rmd5p that is then recruited to GID Complex by Gid8p; contains a degenerate RING finger motif needed for GID complex ubiquitin ligase activity in vivo, as well as CTLH and CRA domains; plays role in anti-apoptosis; required for survival upon exposure…
YOL090W	MSH2	-1.01816	2.02533	8.06631e-06	*		Protein that binds to DNA mismatches; forms heterodimers with Msh3p and Msh6p that bind to DNA mismatches to initiate the mismatch repair process; contains a Walker ATP-binding motif required for repair activity and involved in interstrand cross-link repair; Msh2p-Msh6p binds to and hydrolyzes ATP
YOL047C	LDS2	-1.01785	2.0249	0.000372368	*		Protein Involved in spore wall assembly; localizes to lipid droplets found on or outside of the prospore membrane; shares similarity with Lds1p and Rrt8p, and a strain mutant for all 3 genes exhibits reduced dityrosine fluorescence relative to the single mutants; green fluorescent protein (GFP)-fusion protein localizes to the cytoplasm in a punctate pattern
YNR034W	SOL1	-1.01785	2.0249	0.00017826	*		Protein with a possible role in tRNA export; shows similarity to 6-phosphogluconolactonase non-catalytic domains but does not exhibit this enzymatic activity; homologous to Sol3p and Sol4p; SOL1 has a paralog, SOL2, that arose from the whole genome duplication; protein abundance increases in response to DNA replication stress
YDR204W	COQ4	-1.01783	2.02487	9.83676e-05	*		Protein with a role in ubiquinone (Coenzyme Q) biosynthesis; possibly functioning in stabilization of Coq7p; located on matrix face of mitochondrial inner membrane; component of a mitochondrial ubiquinone-synthesizing complex; human homolog COQ4 can complement yeast coq4 null mutant
YBR233W	PBP2	-1.01529	2.02131	0.0019824	*		RNA binding protein; has similarity to mammalian heterogeneous nuclear RNP K protein, involved in the regulation of telomere position effect and telomere length; relative distribution to the nucleus increases upon DNA replication stress
YNL262W	POL2	-1.01506	2.02099	3.21414e-05	*		Catalytic subunit of DNA polymerase (II) epsilon; a chromosomal DNA replication polymerase that exhibits processivity and proofreading exonuclease activity; participates in leading-strand synthesis during DNA replication; also involved in DNA synthesis during DNA repair; interacts extensively with Mrc1p
YDR307W	PMT7	-1.01461	2.02036	6.27341e-07	*	*	Putative protein mannosyltransferase similar to Pmt1p; has a potential role in protein O-glycosylation
YNL019C	YNL019C	-1.01411	2.01966	0.0006535			Putative protein of unknown function; expression induced during heat stress; YNL019C has a paralog, YNL033W, that arose from a segmental duplication
YMR148W	OSW5	-1.01354	2.01886	8.89675e-07	*	*	Protein of unknown function with possible role in spore wall assembly; predicted to contain an N-terminal transmembrane domain; osw5 null mutant spores exhibit increased spore wall permeability and sensitivity to beta-glucanase digestion
YBR139W	YBR139W	-1.0118	2.01642	2.29881e-05	*		Putative serine type carboxypeptidase; role in phytochelatin synthesis; green fluorescent protein (GFP)-fusion protein localizes to the vacuole; expression induced by nitrogen limitation in a GLN3, GAT1-independent manner
YCL001W-A	YCL001W-A	-1.01151	2.01602	0.00924725			Putative protein of unknown function; YCL001W-A gene has similarity to DOM34 and is present in a region duplicated between chromosomes XIV and III
YEL061C	CIN8	-1.01047	2.01457	4.82165e-05	*		Kinesin motor protein; involved in mitotic spindle assembly and chromosome segregation
YDL169C	UGX2	-1.01037	2.01443	1.33028e-06	*	*	Protein of unknown function; transcript accumulates in response to any combination of stress conditions
YMR078C	CTF18	-1.01009	2.01403	2.3878e-05	*		Subunit of a complex with Ctf8p; shares some subunits with Replication Factor C and is required for sister chromatid cohesion; may have overlapping functions with Rad24p in the DNA damage replication checkpoint
YBR040W	FIG1	-1.00922	2.01282	0.0257851			Integral membrane protein required for efficient mating; may participate in or regulate the low affinity Ca2+ influx system, which affects intracellular signaling and cell-cell fusion during mating
YOR113W	AZF1	-1.00899	2.0125	3.25819e-07	*	*	Zinc-finger transcription factor; involved in diauxic shift; in the presence of glucose, activates transcription of genes involved in growth and carbon metabolism; in nonfermentable carbon sources, activates transcription of genes involved in maintenance of cell wall integrity; relocalizes to the cytosol in response to hypoxia
YEL057C	YEL057C	-1.00812	2.01128	0.00201768	*		Protein of unknown function involved in telomere maintenance; target of UME6 regulation
YJL144W	YJL144W	-1.00764	2.01062	0.000116156	*		Cytoplasmic hydrophilin essential in desiccation-rehydration process; expression induced by osmotic stress, starvation and during stationary phase; protein abundance increases in response to DNA replication stress
YPR155C	NCA2	-1.00672	2.00934	8.50524e-07	*	*	Protein that regulates expression of Fo-F1 ATP synthase subunits; involved in the regulation of mitochondrial expression of subunits 6 (Atp6p) and 8 (Atp8p) of the Fo-F1 ATP synthase; functions with Nca3p
YPL203W	TPK2	-1.0064	2.00889	5.16294e-05	*		cAMP-dependent protein kinase catalytic subunit; promotes vegetative growth in response to nutrients via the Ras-cAMP signaling pathway; partially redundant with Tpk1p and Tpk3p; localizes to P-bodies during stationary phase; relocalizes to the cytosol in response to hypoxia
YOR124C	UBP2	-1.00597	2.00829	2.59709e-06	*	*	Ubiquitin-specific protease; removes ubiquitin from ubiquitinated proteins; controls K63 homeostasis during oxidative stress; deubiquitinates Rsp5p and is required for MVB sorting of membrane proteins; can cleave polyubiquitin and has isopeptidase activity
YHR106W	TRR2	-1.00455	2.00632	3.85598e-05	*		Mitochondrial thioredoxin reductase; involved in protection against oxidative stress, required with Glr1p to maintain the redox state of Trx3p; contains active-site motif (CAVC) present in prokaryotic orthologs; binds NADPH and FAD; TRR2 has a paralog, TRR1, that arose from the whole genome duplication
YJL211C	YJL211C	-1.00391	2.00542	0.0361736			Dubious open reading frame; unlikely to encode a functional protein, based on available experimental and comparative sequence data; partially overlaps the verified gene YJL210W/PEX2
YDL018C	ERP3	-1.00326	2.00453	8.54562e-05	*		Protein with similarity to Emp24p and Erv25p; member of the p24 family involved in ER to Golgi transport
YCR021C	HSP30	-1.00177	2.00246	0.0800633	*		Negative regulator of the H(+)-ATPase Pma1p; stress-responsive protein; hydrophobic plasma membrane localized; induced by heat shock, ethanol treatment, weak organic acid, glucose limitation, and entry into stationary phase
YKL108W	SLD2	-1.00153	2.00212	7.80366e-05	*		Single-stranded DNA origin-binding and annealing protein; required for initiation of DNA replication; phosphorylated in S phase by cyclin-dependent kinases (Cdks), promoting origin binding, DNA replication and Dpb11p complex formation; component of the preloading complex; binds the Mcm2-7p complex to prevent inappropriate Mcm2-7p interaction with the GINS complex in G1; required for S phase check…
YPL004C	LSP1	-1.00021	2.00029	0.000993994	*		Eisosome core component; eisosomes are large immobile patch structures at the cell cortex associated with endocytosis; phosphorylated on Thr233 upon Pkc1p hyperactivation in a Slt2p MAPK-dependent fashion; null mutants show activation of Pkc1p/Ypk1p stress resistance pathways; member of the BAR domain family
YDR168W	CDC37	-0.998673	0.50046	6.60453e-05	*		Essential Hsp90p co-chaperone; necessary for passage through the START phase of the cell cycle; stabilizes protein kinase nascent chains and participates along with Hsp90p in their folding
YGL124C	MON1	-0.998112	0.500655	1.26295e-05	*		Subunit of a heterodimeric guanine nucleotide exchange factor (GEF); subunit of the Mon1-Ccz1 GEF complex which stimulates nucleotide exchange and activation of Ypt7p, a Rab family GTPase involved in membrane tethering and fusion events at the late endosome and vacuole; GEF activity is stimulated by membrane association and anionic phospholipids; role in localizing Ypt7p to the vacuolar membrane;…
YPL166W	ATG29	-0.99794	0.500714	1.22635e-05	*		Autophagy-specific protein; required for recruiting other ATG proteins to the pre-autophagosomal structure (PAS); interacts with Atg17p and localizas to the PAS in a manner interdependent with Atg17p and Cis1p; not conserved; relocalizes from nucleus to cytoplasmic foci upon DNA replication stress
YBR241C	YBR241C	-0.994965	0.501748	0.00374751	*		Putative transporter, member of the sugar porter family; green fluorescent protein (GFP)-fusion protein localizes to the vacuolar membrane; YBR241C is not an essential gene; YBR241C has a paralog, VPS73, that arose from the whole genome duplication
YLR284C	ECI1	-0.992119	0.502739	9.54019e-05	*		Peroxisomal delta3,delta2-enoyl-CoA isomerase; hexameric protein that converts 3-hexenoyl-CoA to trans-2-hexenoyl-CoA, essential for the beta-oxidation of unsaturated fatty acids, oleate-induced; ECI1 has a paralog, DCI1, that arose from the whole genome duplication
YLR031W	YLR031W	-0.991847	0.502834	0.00126697	*		Putative protein of unknown function; S288C contains an in-frame stop codon between ORFs YLR030W and YLR031W; YLR031W has a paralog, YMR124W, that arose from the whole genome duplication
YLR346C	YLR346C	-0.991082	0.5031	0.00476401	*		Putative protein of unknown function found in mitochondria; expression is regulated by transcription factors involved in pleiotropic drug resistance, Pdr1p and Yrr1p; not an essential gene; YLR346C has a paralog, YGR035C, that arose from the whole genome duplication
YJL185C	ATG36	-0.990919	0.503157	0.0010909	*		Pex3p interacting protein, required for pexophagy; interacts with Atg8p and Atg11p; mRNA is weakly cell cycle regulated, peaking in G2 phase; YJL185C is a non-essential gene
YKL105C	SEG2	-0.990103	0.503442	1.58609e-05	*		Eisosome component; likely plays only minor role in eisosome assembly; shown to interact with Seg1p; similar to A. gossypii SEG gene which is important for stabilizing eisosomes; SEG2 has a paralog, SEG1, that arose from the whole genome duplication
YPR026W	ATH1	-0.989985	0.503483	1.5353e-05	*		Acid trehalase required for utilization of extracellular trehalose; involved in intracellular trehalose degradation during growth recovery after saline stress
YDL103C	QRI1	-0.989118	0.503786	9.25275e-05	*		UDP-N-acetylglucosamine pyrophosphorylase; catalyzes the formation of UDP-N-acetylglucosamine (UDP-GlcNAc), which is important in cell wall biosynthesis, protein N-glycosylation, and GPI anchor biosynthesis; protein abundance increases in response to DNA replication stress
YDR272W	GLO2	-0.988276	0.50408	3.44085e-05	*		Cytoplasmic glyoxalase II; catalyzes the hydrolysis of S-D-lactoylglutathione into glutathione and D-lactate; GLO2 has a paralog, GLO4, that arose from the whole genome duplication
YHL010C	ETP1	-0.987648	0.504299	1.22884e-06	*	*	Putative protein of unknown function required for growth on ethanol; contains a zinc finger region and has homology to human BRAP2, which is a cytoplasmic protein that binds nuclear localization sequences
YOR176W	HEM15	-0.987037	0.504513	0.000492005	*		Ferrochelatase; a mitochondrial inner membrane protein, catalyzes the insertion of ferrous iron into protoporphyrin IX, the eighth and final step in the heme biosynthetic pathway
YKL129C	MYO3	-0.986898	0.504562	0.000101512	*		One of two type I myosins; localizes to actin cortical patches; deletion of MYO3 has little effect on growth, but myo3 myo5 double deletion causes severe defects in growth and actin cytoskeleton organization; MYO3 has a paralog, MYO5, that arose from the whole genome duplication
YOL034W	SMC5	-0.982571	0.506077	3.86598e-05	*		Component of the SMC5-SMC6 complex; this complex plays a key role in the removal of X-shaped DNA structures that arise between sister chromatids during DNA replication and repair; binds single-stranded DNA and has ATPase activity; S. pombe homolog forms a heterodimer with S. pombe Rad18p that is involved in DNA repair
YNL007C	SIS1	-0.981974	0.506287	5.51329e-06	*		Type II HSP40 co-chaperone that interacts with the HSP70 protein Ssa1p; shuttles between cytosol and nucleus; mediates delivery of misfolded proteins into the nucleus for degradation; involved in proteasomal degradation of misfolded cytosolic proteins; protein abundance increases in response to DNA replication stress; polyQ aggregates sequester Sis1p and interfere with clearance of misfolded prot…
YBL031W	SHE1	-0.981094	0.506595	0.000942496	*		Mitotic spindle protein; interacts with components of the Dam1 (DASH) complex, its effector Sli15p, and microtubule-associated protein Bim1p; also localizes to nuclear microtubules and to the bud neck in a ring-shaped structure; inhibits dynein function
YBR116C	YBR116C	-0.979298	0.507226	0.00283502	*		Dubious open reading frame; unlikely to encode a functional protein, based on available experimental and comparative sequence data; partially overlaps the verified gene TKL2
YLR045C	STU2	-0.978827	0.507392	0.000579693	*		Microtubule-associated protein (MAP) of the XMAP215/Dis1 family; regulates microtubule dynamics during spindle orientation and metaphase chromosome alignment; interacts with spindle pole body component Spc72p
YHR080C	YHR080C	-0.978454	0.507523	0.000107133			Sterol-binding protein that localizes to puncta in the cortical ER; sterol binding occurs via two StART-like domains; one of six StART-like domain-containing proteins in yeast that may be involved in intracellular sterol transfer between membranes; conserved across eukaryotes; has both GRAM and StART-like (VASt) domains; the authentic, non-tagged protein is detected in highly purified mitochondri…
YIL107C	PFK26	-0.977719	0.507782	3.18169e-06	*	*	6-phosphofructo-2-kinase; inhibited by phosphoenolpyruvate and sn-glycerol 3-phosphate; has negligible fructose-2,6-bisphosphatase activity; transcriptional regulation involves protein kinase A
YOL081W	IRA2	-0.977625	0.507815	0.000263335	*		GTPase-activating protein; negatively regulates RAS by converting it from the GTP- to the GDP-bound inactive form, required for reducing cAMP levels under nutrient limiting conditions; IRA2 has a paralog, IRA1, that arose from the whole genome duplication; defects in human homolog NF1 are associated with neurofibromatosis
YJL150W	YJL150W	-0.975492	0.508566	0.10711			Dubious open reading frame; unlikely to encode a functional protein, based on available experimental and comparative sequence data
YBR196C	PGI1	-0.974117	0.509051	0.000526563	*		Glycolytic enzyme phosphoglucose isomerase; catalyzes the interconversion of glucose-6-phosphate and fructose-6-phosphate; required for cell cycle progression and completion of the gluconeogenic events of sporulation
YML034W	SRC1	-0.97283	0.509506	1.80401e-06	*	*	Inner nuclear membrane protein; highly enriched at telomeres and subtelomeric regions; functions in regulation of subtelomeric genes and is linked to TREX (transcription export) factors; SRC1 produces 2 splice variant proteins with different functions; alternative splicing of SRC1 pre-mRNA is promoted by Hub1p; mutant has aneuploidy tolerance; SEC1 has a paralog, HEH2, that arose from the whole g…
YCR032W	BPH1	-0.972632	0.509576	0.000246341	*		Protein homologous to Chediak-Higashi syndrome and Beige proteins; both of which are implicated in disease syndromes in human and mouse, respectively, due to defective lysosomal trafficking; mutant phenotype and genetic interactions suggest a role in protein sorting
YGL228W	SHE10	-0.971434	0.509999	6.43653e-06	*		Protein involved in outer spore wall assembly; likely involved directly in dityrosine layer assembly; putative GPI-anchored protein; overexpression causes growth arrest; SHE10 has a paralog, OSW7/YFR039C, that arose from the whole genome duplication and deletion of both SHE10 and OWS7 results in reduced dityrosine fluorescence from the spore wall relative to other mutants
YAL028W	FRT2	-0.971244	0.510066	6.68903e-05	*		Tail-anchored ER membrane protein of unknown function; interacts with homolog Frt1p; promotes growth in conditions of high Na+, alkaline pH, or cell wall stress, possibly via a role in posttranslational translocation; potential Cdc28p substrate; FRT2 has a paralog, FRT1, that arose from the whole genome duplication
YMR252C	YMR252C	-0.970855	0.510204	0.000128211	*		Putative protein of unknown function; green fluorescent protein (GFP)-fusion protein localizes to mitochondria; YMR252C is not an essential gene
YBR302C	COS2	-0.970776	0.510232	0.00135564	*		Protein of unknown function; member of the DUP380 subfamily of conserved, often subtelomerically-encoded proteins
YBR232C	YBR232C	-0.969776	0.510585	0.118986	*		Dubious open reading frame; unlikely to encode a functional protein, based on available experimental and comparative sequence data
YJL131C	AIM23	-0.969729	0.510602	4.499e-05	*		Mitochondrial translation initiation factor 3 (IF3, mIF3); evolutionarily conserved; binds to E. coli ribosomes in vitro; null mutant displays severe respiratory growth defect and elevated frequency of mitochondrial genome loss
YNL304W	YPT11	-0.967568	0.511367	5.69268e-05	*		Rab GTPase; Myo2p-binding protein implicated in mother-to-bud transport of cortical endoplasmic reticulum (ER), late Golgi, and mitochondria during cell division; function is regulated at multiple levels; abundance of active Ypt11p forms is controlled by phosphorylation status and degradation; normally a low-abundance protein whose ER localization is only detected when protein is highly over expr…
YFL011W	HXT10	-0.96726	0.511477	0.00260843	*		Putative hexose transporter; expressed at low levels and expression is repressed by glucose
YIL055C	YIL055C	-0.967039	0.511555	4.17414e-06	*	*	Putative protein of unknown function
YOR142W-B	YOR142W-B	-0.966982	0.511575	0.0249677			Retrotransposon
YJL105W	SET4	-0.966947	0.511587	0.00159609			Protein of unknown function, contains a SET domain; SET4 has a paralog, SET3, that arose from the whole genome duplication
YJL045W	YJL045W	-0.966854	0.511621	0.000115977	*		Minor succinate dehydrogenase isozyme; participates in oxidation of succinate and transfer of electrons to ubiquinone; induced during the diauxic shift in a Cat8p-dependent manner; YJL045W has a paralog, SDH1, that arose from the whole genome duplication
YMR025W	CSI1	-0.965898	0.51196	0.000612003	*		Subunit of the Cop9 signalosome; which is required for deneddylation, or removal of the ubiquitin-like protein Rub1p from Cdc53p (cullin); involved in adaptation to pheromone signaling; functional equivalent of canonical Csn6 subunit of the COP9 signalosome
YMR261C	TPS3	-0.965319	0.512165	0.00030187	*		Regulatory subunit of trehalose-6-phosphate synthase/phosphatase; involved in synthesis of storage carbohydrate trehalose; expression is induced by stress conditions and repressed by the Ras-cAMP pathway; TPS3 has a paralog, TSL1, that arose from the whole genome duplication
YER138C	YER138C	-0.961468	0.513534	0.122111			Retrotransposon
YDR480W	DIG2	-0.960854	0.513753	0.00034383	*		MAP kinase-responsive inhibitor of the Ste12p transcription factor; involved in the regulation of mating-specific genes and the invasive growth pathway; related regulators Dig1p and Dig2p bind to Ste12p; DIG2 has a paralog, DIG1, that arose from the whole genome duplication
YPR174C	YPR174C	-0.95936	0.514285	2.38058e-05	*		Protein of unknown function; green fluorescent protein (GFP)-fusion protein localizes to the nuclear periphery; potential Cdc28p substrate; binds phosphatidylinositols and phosphatidylethanolamine in a large-scale study; relative distribution to foci at the nuclear periphery increases upon DNA replication stress; YPR174C has a paralog, NBP1, that arose from the whole genome duplication
YMR280C	CAT8	-0.958938	0.514435	1.40959e-05	*		Zinc cluster transcriptional activator; necessary for derepression of a variety of genes under non-fermentative growth conditions, active after diauxic shift, binds carbon source responsive elements; relative distribution to the nucleus increases upon DNA replication stress
YMR031C	EIS1	-0.956679	0.515242	0.000157844	*		Component of the eisosome required for proper eisosome assembly; similar to Uso1p; authentic, non-tagged protein is detected in a phosphorylated state in highly purified mitochondria in high-throughput studies; protein increases in abundance and relocalizes from plasma membrane to cytoplasm upon DNA replication stress; EIS1 has a paralog, YKL050C, that arose from the whole genome duplication
YBL064C	PRX1	-0.955958	0.515499	0.000195358	*		Mitochondrial peroxiredoxin with thioredoxin peroxidase activity; has a role in reduction of hydroperoxides; reactivation requires Trr2p and glutathione; induced during respiratory growth and oxidative stress; phosphorylated; protein abundance increases in response to DNA replication stress
YCL033C	MXR2	-0.954352	0.516073	0.00343058	*		Methionine-R-sulfoxide reductase; involved in the response to oxidative stress; protects iron-sulfur clusters from oxidative inactivation along with MXR1; involved in the regulation of lifespan
YFR036W-A	YFR036W-A	-0.95424	0.516113	0.0998694			Dubious open reading frame; unlikely to encode a functional protein, based on available experimental and comparative sequence data; almost completely overlaps verified ORF RSC8/YFR037C
YBR214W	SDS24	-0.952205	0.516842	0.000205419	*		Protein involved in cell separation during budding; one of two S. cerevisiae homologs (Sds23p and Sds24p) of the S. pombe Sds23 protein, which is implicated in APC/cyclosome regulation; may play an indirect role in fluid-phase endocytosis; protein abundance increases in response to DNA replication stress; SDS24 has a paralog, SDS23, that arose from the whole genome duplication
YJL068C	YJL068C	-0.952111	0.516876	0.000101946	*		Esterase that can function as an S-formylglutathione hydrolase; non-essential intracellular esterase; may be involved in the detoxification of formaldehyde, which can be metabolized to S-formylglutathione; similar to human esterase D
YOR020W-A	YOR020W-A	-0.951576	0.517067	0.000469429	*		Putative protein of unknown function; conserved in A. gossypii; the authentic, non-tagged protein is detected in highly purified mitochondria in high-throughput studies
YPL082C	MOT1	-0.950614	0.517412	3.66675e-05	*		Essential protein involved in regulation of transcription; removes Spt15p (TBP) from DNA via its C-terminal ATPase activity; may have a role in ensuring that soluble TBP is available to bind TATA-less promoters; forms a complex with TBP that binds TATA DNA with high affinity but with altered specificity; the Mot1p-Spt15p-DNA ternary complex contains unbent DNA
YGL047W	ALG13	-0.950407	0.517486	0.000103716	*		Catalytic component of UDP-GlcNAc transferase; required for the second step of dolichyl-linked oligosaccharide synthesis; anchored to the ER membrane via interaction with Alg14p; similar to bacterial and human glycosyltransferases; protein abundance increases in response to DNA replication stress
YBR156C	SLI15	-0.947769	0.518434	0.000120358	*		Subunit of the conserved chromosomal passenger complex (CPC); complex regulates kinetochore-microtubule attachments, activation of the spindle tension checkpoint, and mitotic spindle disassembly; other complex members are Ipl1p, Bir1p, and Nbl1p
YPL167C	REV3	-0.945803	0.51914	3.38104e-05	*		Catalytic subunit of DNA polymerase zeta; involved in translesion synthesis during post-replication repair; required for mutagenesis induced by DNA damage; involved in double-strand break repair; forms a complex with Rev7p, Pol31p and Pol32p
YGR201C	YGR201C	-0.945273	0.519331	0.00379638	*		Putative protein of unknown function
YHL021C	AIM17	-0.944948	0.519448	0.00274242	*		Putative protein of unknown function; the authentic, non-tagged protein is detected in highly purified mitochondria in high-throughput studies; null mutant displays reduced frequency of mitochondrial genome loss
YNL082W	PMS1	-0.943254	0.520059	3.25327e-05	*		ATP-binding protein required for mismatch repair; required for both mitosis and meiosis; functions as a heterodimer with Mlh1p; binds double- and single-stranded DNA via its N-terminal domain, similar to E. coli MutL
YPR185W	ATG13	-0.941929	0.520536	2.27212e-05	*		Regulatory subunit of the Atg1p signaling complex; stimulates Atg1p kinase activity; required for vesicle formation during autophagy and the cytoplasm-to-vacuole targeting (Cvt) pathway; contains a HORMA domain required for autophagy and for recruitment of the phosphatidylinositol 3-kinase complex subunit Atg14p to the pre-autophagosomal structure
YBL048W	RRT1	-0.939492	0.521416	0.000611476	*		Protein of unknown function; identified in a screen for mutants with increased levels of rDNA transcription; dubious open reading frame unlikely to encode a protein, based on experimental and comparative sequence data
YDR050C	TPI1	-0.93925	0.521504	0.00198829	*		Triose phosphate isomerase, abundant glycolytic enzyme; mRNA half-life is regulated by iron availability; transcription is controlled by activators Reb1p, Gcr1p, and Rap1p through binding sites in the 5' non-coding region; inhibition of Tpi1p activity by PEP (phosphoenolpyruvate) stimulates redox metabolism in respiring cells; E104D mutation in human homolog TPI1 causes a rare autosomal disease; …
YGR098C	ESP1	-0.938909	0.521627	3.60463e-05	*		Separase, a caspase-like cysteine protease; promotes sister chromatid separation by mediating dissociation of the cohesin Scc1p from chromatin; inhibits protein phosphatase 2A-Cdc55p to promote mitotic exit; inhibited by Pds1p; relative distribution to the nucleus increases upon DNA replication stress
YPL253C	VIK1	-0.936134	0.522632	0.000304512			Protein that forms a kinesin-14 heterodimeric motor with Kar3p; localizes Kar3p at mitotic spindle poles; has a structure similar to a kinesin motor domain but lacks an ATP-binding site and is catalytically inactive; binds microtubules; required for sister chromatid cohesion; VIK1 has a paralog, CIK1, that arose from the whole genome duplication
YPR135W	CTF4	-0.935733	0.522777	7.5048e-06	*		Chromatin-associated protein; required for sister chromatid cohesion; interacts with DNA polymerase alpha (Pol1p) and may link DNA synthesis to sister chromatid cohesion
YPR158W	CUR1	-0.935167	0.522982	0.000236037	*		Sorting factor, central regulator of spatial protein quality control; physically and functionally interacts with chaperones to promote sorting and deposition of misfolded proteins into cytosolic compartments; involved in destabilization of [URE3] prions; CUR1 has a paralog, BTN2, that arose from the whole genome duplication
YOL096C	COQ3	-0.934838	0.523101	5.41727e-05	*		O-methyltransferase; catalyzes two different O-methylation steps in ubiquinone (Coenzyme Q) biosynthesis; component of a mitochondrial ubiquinone-synthesizing complex; phosphoprotein
YJL051W	IRC8	-0.93397	0.523416	5.55193e-05	*		Bud tip localized protein of unknown function; mRNA is targeted to the bud by a She2p dependent transport system; mRNA is cell cycle regulated via Fkh2p, peaking in G2/M phase; null mutant displays increased levels of spontaneous Rad52p foc
YDR202C	RAV2	-0.933002	0.523767	5.76873e-05	*		Subunit of RAVE complex (Rav1p, Rav2p, Skp1p); the RAVE complex associates with the V1 domain of the vacuolar membrane (H+)-ATPase (V-ATPase) and promotes assembly and reassembly of the holoenzyme
YPR151C	SUE1	-0.931688	0.524244	0.00259903	*		Protein required for degradation of unstable forms of cytochrome c; located in the mitochondria
YPL280W	HSP32	-0.930029	0.524848	5.21347e-05	*		Possible chaperone and cysteine protease; required for transcriptional reprogramming during the diauxic shift and for survival in stationary phase; similar to E. coli Hsp31 and S. cerevisiae Hsp31p, Hsp33p, and Sno4p; member of the DJ-1/ThiJ/PfpI superfamily, which includes human DJ-1 involved in Parkinson's disease and cancer
YDL196W	YDL196W	-0.929988	0.524863	0.056883	*		Dubious open reading frame; unlikely to encode a functional protein, based on available experimental and comparative sequence data; open reading frame is located in promoter region of essential gene SEC31
YPL219W	PCL8	-0.929087	0.525191	0.00016018	*		Cyclin; interacts with Pho85p cyclin-dependent kinase (Cdk) to phosphorylate and regulate glycogen synthase, also activates Pho85p for Glc8p phosphorylation; PCL8 has a paralog, PCL10, that arose from the whole genome duplication
YLR400W	YLR400W	-0.926961	0.525965	0.07929	*		Dubious open reading frame; unlikely to encode a functional protein, based on available experimental and comparative sequence data
YPL110C	GDE1	-0.926519	0.526126	3.58841e-05	*		Glycerophosphocholine (GroPCho) phosphodiesterase; hydrolyzes GroPCho to choline and glycerolphosphate, for use as a phosphate source and as a precursor for phosphocholine synthesis; may interact with ribosomes
YDR379C-A	SDH6	-0.926364	0.526183	0.00603274	*		Mitochondrial protein involved in assembly of succinate dehydrogenase; has a role in maturation of the Sdh2p subunit; member of the LYR protein family; mutations in human ortholog SDHAF1 are associated with infantile leukoencephalopathy
YFR041C	ERJ5	-0.925927	0.526342	0.00488732	*		Type I membrane protein with a J domain; required to preserve the folding capacity of the endoplasmic reticulum; loss of the non-essential ERJ5 gene leads to a constitutively induced unfolded protein response
YPL119C-A	YPL119C-A	-0.92509	0.526648	0.000142648	*		Putative protein of unknown function; identified by expression profiling and mass spectrometry
YFR036W	CDC26	-0.923893	0.527085	0.00199853	*		Subunit of the Anaphase-Promoting Complex/Cyclosome (APC/C); which is a ubiquitin-protein ligase required for degradation of anaphase inhibitors, including mitotic cyclins, during the metaphase/anaphase transition; relocalizes to the cytosol in response to hypoxia
YMR297W	PRC1	-0.922182	0.52771	0.00112582	*		Vacuolar carboxypeptidase Y (proteinase C, CPY); broad-specificity C-terminal exopeptidase involved in non-specific protein degradation in the vacuole; member of the serine carboxypeptidase family
YCL027W	FUS1	-0.92094	0.528165	0.00140754			Membrane protein localized to the shmoo tip; required for cell fusion; expression regulated by mating pheromone; proposed to coordinate signaling, fusion, and polarization events required for fusion; potential Cdc28p substrate
YOR350C	MNE1	-0.920691	0.528256	3.80616e-06	*	*	Protein involved in splicing Group I aI5-beta intron from COX1 mRNA; mitochondrial matrix protein
YKL142W	MRP8	-0.916621	0.529748	0.000110464	*		Protein of unknown function; undergoes sumoylation; transcription induced under cell wall stress; protein levels are reduced under anaerobic conditions; protein abundance increases in response to DNA replication stress; originally thought to be a mitochondrial ribosomal protein based on sequence analysis
YKL093W	MBR1	-0.916444	0.529813	0.000150927	*		Protein involved in mitochondrial functions and stress response; overexpression suppresses growth defects of hap2, hap3, and hap4 mutants; MBR1 has a paralog, ISF1, that arose from the whole genome duplication
YJR019C	TES1	-0.915714	0.530081	0.00207307	*		Peroxisomal acyl-CoA thioesterase; likely to be involved in fatty acid oxidation rather than fatty acid synthesis; conserved protein also found in human peroxisomes; TES1 mRNA levels increase during growth on fatty acids
YDL091C	UBX3	-0.915364	0.53021	6.91584e-06	*		Subunit of the DSC ubiquitin ligase complex; UBX (ubiquitin regulatory X) domain-containing protein that interacts with Cdc48p; green fluorescent protein (GFP)-fusion protein localizes to the cytoplasm in a punctate pattern; ortholog of fission yeast Ucp10
YLL032C	YLL032C	-0.914298	0.530602	0.000117612	*		Protein of unknown function; may interact with ribosomes, based on co-purification experiments; green fluorescent protein (GFP)-fusion protein localizes to the cytoplasm; YLL032C is not an essential gene
YPL006W	NCR1	-0.913486	0.530901	0.000160479	*		Vacuolar membrane protein; transits through the biosynthetic vacuolar protein sorting pathway, involved in sphingolipid metabolism; cells lacking Ncr1p exhibit high levels of long chain bases (LCB), similar to the accumulation of high amounts of lipids observed in patients with Neimann-Pick C, a disease caused by loss-of-function mutations in NPC1, the functional ortholog of Ncr1p
YJR091C	JSN1	-0.913065	0.531056	0.000103608	*		Member of the Puf family of RNA-binding proteins; interacts with mRNAs encoding membrane-associated proteins; involved in localizing the Arp2/3 complex to mitochondria; overexpression causes increased sensitivity to benomyl; JSN1 has a paralog, PUF2, that arose from the whole genome duplication
YIL166C	YIL166C	-0.910556	0.53198	0.000219974	*		Putative protein with similarity to allantoate permease; similar to the allantoate permease (Dal5p) subfamily of the major facilitator superfamily; mRNA expression is elevated by sulfur limitation; YIL166C is a non-essential gene
YIL033C	BCY1	-0.90981	0.532255	0.000366109	*		Regulatory subunit of the cyclic AMP-dependent protein kinase (PKA); PKA is a component of a signaling pathway that controls a variety of cellular processes, including metabolism, cell cycle, stress response, stationary phase, and sporulation
YDL094C	YDL094C	-0.909607	0.53233	0.0133282			Dubious open reading frame; unlikely to encode a functional protein, based on available experimental and comparative sequence data; partially overlaps verfied gene PMT5/YDL093W; YDL094C is not essential
YAL017W	PSK1	-0.90949	0.532373	2.06705e-05	*		PAS domain-containing serine/threonine protein kinase; coordinately regulates protein synthesis and carbohydrate metabolism and storage in response to a unknown metabolite that reflects nutritional status; PSK1 has a paralog, PSK2, that arose from the whole genome duplication
YHR172W	SPC97	-0.908135	0.532874	5.73527e-05	*		Component of the microtubule-nucleating Tub4p (gamma-tubulin) complex; interacts with Spc110p at the spindle pole body (SPB) inner plaque and with Spc72p at the SPB outer plaque
YJR098C	YJR098C	-0.907428	0.533135	4.2745e-05	*		Putative protein of unknown function; the authentic, non-tagged protein is detected in highly purified mitochondria in high-throughput studies
YMR196W	YMR196W	-0.906686	0.533409	0.000155325	*		Putative protein of unknown function; green fluorescent protein (GFP)-fusion protein localizes to the cytoplasm; YMR196W is not an essential gene
YDL076C	RXT3	-0.906635	0.533428	0.00120565	*		Component of the Rpd3L histone deacetylase complex; involved in histone deacetylation; protein abundance increases in response to DNA replication stress
YJR008W	MHO1	-0.905269	0.533933	3.4589e-05	*		Protein of unknown function; inhibits haploid invasive growth when overexpressed; synthetically lethal with phospholipase C (PLC1); expression induced by mild heat-stress on a non-fermentable carbon source, upon entry into stationary phase and upon nitrogen deprivation; repressed by inosine and choline in an Opi1p-dependent manner; highly conserved from bacteria to human; Memo, the human homolog,…
YDR516C	EMI2	-0.904517	0.534212	0.00258335	*		Non-essential protein of unknown function; required for transcriptional induction of the early meiotic-specific transcription factor IME1; required for sporulation; expression regulated by glucose-repression transcription factors Mig1/2p; EMI2 has a paralog, GLK1, that arose from the whole genome duplication; protein abundance increases in response to DNA replication stress
YGR047C	TFC4	-0.904481	0.534225	0.000121579	*		Subunit of RNA polymerase III transcription initiation factor complex; one of six subunits of RNA polymerase III transcription initiation factor complex (TFIIIC); part of the TauA domain of TFIIIC that binds BoxA DNA promoter sites of tRNA and similar genes; has TPR motifs; human homolog is TFIIIC-102
YIL087C	AIM19	-0.903672	0.534525	0.0140125			Putative protein of unknown function; mitochondrial protein that physically interacts with Tim23p; null mutant displays reduced respiratory growth
YLR035C	MLH2	-0.903309	0.534659	0.000126539	*		Protein involved in mismatch repair and meiotic recombination; only certain frameshift intermediates are mismatch repair substrates; forms a complex with Mlh1p
YHR154W	RTT107	-0.898537	0.53643	0.000577	*		Protein implicated in Mms22-dependent DNA repair during S phase; involved in recruiting the SMC5/6 complex to double-strand breaks; DNA damage induces phosphorylation by Mec1p at one or more SQ/TQ motifs; interacts with Mms22p and Slx4p; has four BRCT domains; has a role in regulation of Ty1 transposition; relative distribution to nuclear foci increases upon DNA replication stress
YLR371W	ROM2	-0.897275	0.5369	4.71749e-05	*		GDP/GTP exchange factor (GEF) for Rho1p and Rho2p; mutations are synthetically lethal with mutations in rom1, which also encodes a GEF; Rom2p localization to the bud surface is dependent on Ack1p; ROM2 has a paralog, ROM1, that arose from the whole genome duplication
YPL196W	OXR1	-0.896856	0.537056	0.00010462	*		Protein of unknown function required for oxidative damage resistance; required for normal levels of resistance to oxidative damage; null mutants are sensitive to hydrogen peroxide; member of a conserved family of proteins found in eukaryotes
YOR227W	HER1	-0.896255	0.53728	0.00134133	*		Protein of unknown function; required for proliferation or remodeling of the ER that is caused by overexpression of Hmg2p; may interact with ribosomes, based on co-purification experiments; HER1 has a paralog, GIP3, that arose from the whole genome duplication
YGR111W	YGR111W	-0.894073	0.538093	6.73891e-05	*		Putative protein of unknown function; green fluorescent protein (GFP)-fusion protein localizes to both the cytoplasm and the nucleus
YER030W	CHZ1	-0.892204	0.53879	0.0266339			Histone chaperone for Htz1p/H2A-H2B dimer; required for the stabilization of the Chz1p-Htz1-H2B complex; has overlapping function with Nap1p; null mutant displays weak sensitivity to MMS and benomyl; contains a highly conserved CHZ motif; protein abundance increases in response to DNA replication stress
YKR067W	GPT2	-0.891719	0.538972	3.9481e-05	*		Glycerol-3-phosphate/dihydroxyacetone phosphate sn-1 acyltransferase; located in lipid particles and the ER; involved in the stepwise acylation of glycerol-3-phosphate and dihydroxyacetone in lipid biosynthesis; the most conserved motifs and functionally relevant residues are oriented towards the ER lumen
YDR330W	UBX5	-0.891328	0.539118	6.47314e-06	*		UBX domain-containing protein that interacts with Cdc48p; ubiquitin regulatory X is also known as UBX
YDL022W	GPD1	-0.890498	0.539428	0.00133774	*		NAD-dependent glycerol-3-phosphate dehydrogenase; key enzyme of glycerol synthesis, essential for growth under osmotic stress; expression regulated by high-osmolarity glycerol response pathway; protein abundance increases in response to DNA replication stress; constitutively inactivated via phosphorylation by the protein kinases YPK1 and YPK2, dephosphorylation increases catalytic activity; GPD1 …
YER059W	PCL6	-0.889627	0.539754	3.61589e-05	*		Pho85p cyclin of the Pho80p subfamily; forms the major Glc8p kinase together with Pcl7p and Pho85p; involved in the control of glycogen storage by Pho85p; stabilized by Elongin C binding; PCL6 has a paralog, PCL7, that arose from the whole genome duplication
YMR140W	SIP5	-0.888882	0.540032	2.43295e-05	*		Protein of unknown function; interacts with both the Reg1p/Glc7p phosphatase and the Snf1p kinase; forms cytoplasmic foci upon DNA replication stress
YMR158C-A	YMR158C-A	-0.888534	0.540163	0.0199228			Putative protein of unknown function; may contain a lipid attachment site; YMR158C-A is not an essential gene
YBR300C	YBR300C	-0.888252	0.540268	0.137229	*		Dubious open reading frame; unlikely to encode a functional protein, based on available experimental and comparative sequence data; partially overlaps the verified gene YBR301W; YBR300C is not an essential gene
YPL014W	YPL014W	-0.888146	0.540308	5.45023e-05	*		Putative protein of unknown function; green fluorescent protein (GFP)-fusion protein localizes to the cytoplasm and to the nucleus
YOR023C	AHC1	-0.887222	0.540654	2.70585e-05	*		Subunit of the Ada histone acetyltransferase complex; required for structural integrity of the complex
YLR087C	CSF1	-0.885266	0.541388	0.000326346	*		Protein required for fermentation at low temperature; plays a role in the maturation of secretory proteins; the authentic, non-tagged protein is detected in highly purified mitochondria in high-throughput studies
YGL037C	PNC1	-0.884121	0.541817	0.000881647	*		Nicotinamidase that converts nicotinamide to nicotinic acid; part of the NAD(+) salvage pathway; required for life span extension by calorie restriction; PNC1 expression responds to all known stimuli that extend replicative life span; protein increases in abundance and relative distribution to cytoplasmic foci decreases upon DNA replication stress
YLR216C	CPR6	-0.883972	0.541873	8.64831e-06	*		Peptidyl-prolyl cis-trans isomerase (cyclophilin); catalyzes the cis-trans isomerization of peptide bonds N-terminal to proline residues; plays a role in determining prion variants; binds to Hsp82p and contributes to chaperone activity; protein abundance increases in response to DNA replication stress
YJR035W	RAD26	-0.883815	0.541933	9.43057e-05	*		Protein involved in transcription-coupled nucleotide excision repair; repairs UV-induced DNA lesions; recruitment to DNA lesions is dependent on an elongating RNA polymerase II; homolog of human CSB protein
YPL007C	TFC8	-0.883347	0.542108	0.000299754	*		Subunit of RNA polymerase III transcription initiation factor complex; one of six subunits of RNA polymerase III transcription initiation factor complex (TFIIIC); part of TFIIIC TauB domain that binds BoxB promoter sites of tRNA and other genes; linker between TauB and TauA domains; human homolog is TFIIIC-90
YLR356W	ATG33	-0.880504	0.543178	0.00236238	*		Mitochondrial mitophagy-specific protein; required primarily for mitophagy induced at post-log phase; not required for other types of selective autophagy or macroautophagy; conserved within fungi, but not in higher eukaryotes; ATG33 has a paralog, SCM4, that arose from the whole genome duplication
YKL037W	AIM26	-0.879628	0.543508	0.0622812			Putative protein of unknown function; null mutant is viable and displays elevated frequency of mitochondrial genome loss; null mutation confers sensitivity to tunicamycin and DTT
YPR098C	YPR098C	-0.879622	0.54351	0.00925723	*		Protein of unknown function; localized to the mitochondrial outer membrane
YER033C	ZRG8	-0.87956	0.543533	6.01267e-05	*		Protein of unknown function; authentic, non-tagged protein is detected in highly purified mitochondria in high-throughput studies; GFP-fusion protein is localized to the cytoplasm; transcription induced under conditions of zinc deficiency
YKL065C	YET1	-0.878875	0.543791	0.000243555	*		Endoplasmic reticulum transmembrane protein; may interact with ribosomes, based on co-purification experiments; homolog of human BAP31 protein; YET1 has a paralog, YET2, that arose from the whole genome duplication
YGR237C	YGR237C	-0.877661	0.544249	2.87753e-05	*		Putative protein of unknown function; green fluorescent protein (GFP)-fusion protein localizes to the cytoplasm
YBL035C	POL12	-0.877551	0.544291	3.16847e-05	*		B subunit of DNA polymerase alpha-primase complex; required for initiation of DNA replication during mitotic and premeiotic DNA synthesis; also functions in telomere capping and length regulation
YOR040W	GLO4	-0.876606	0.544647	0.000102306	*		Mitochondrial glyoxalase II; catalyzes the hydrolysis of S-D-lactoylglutathione into glutathione and D-lactate; GLO4 has a paralog, GLO2, that arose from the whole genome duplication
YJR161C	COS5	-0.876585	0.544655	0.00311634	*		Protein of unknown function; member the DUP380 subfamily of conserved, often subtelomerically-encoded proteins
YMR036C	MIH1	-0.874927	0.545281	2.40441e-05	*		Protein tyrosine phosphatase involved in cell cycle control; regulates the phosphorylation state of Cdc28p; homolog of S. pombe cdc25
YER079W	YER079W	-0.87487	0.545303	0.000621191	*		Putative protein of unknown function
YFR054C	YFR054C	-0.873448	0.545841	0.0247455			Dubious open reading frame; unlikely to encode a functional protein, based on available experimental and comparative sequence data
YBR168W	PEX32	-0.872488	0.546204	0.00040035	*		Peroxisomal integral membrane protein; involved in negative regulation of peroxisome size; partially functionally redundant with Pex31p; genetic interactions suggest action at a step downstream of steps mediated by Pex28p and Pex29p
YCR010C	ADY2	-0.871839	0.54645	0.00222013	*		Acetate transporter required for normal sporulation; phosphorylated in mitochondria; ADY2 has a paralog, ATO2, that arose from the whole genome duplication
YJR061W	YJR061W	-0.871462	0.546592	2.94736e-05	*		Putative protein of unknown function; non-essential gene; transcription repressed by Rm101p; YJR061W has a paralog, MNN4, that arose from the whole genome duplication
YKL067W	YNK1	-0.871293	0.546657	0.00266871	*		Nucleoside diphosphate kinase; catalyzes the transfer of gamma phosphates from nucleoside triphosphates, usually ATP, to nucleoside diphosphates by a mechanism that involves formation of an autophosphorylated enzyme intermediate; protein abundance increases in response to DNA replication stress
YOR366W	YOR366W	-0.868079	0.547876	0.0898014	*		Dubious open reading frame; unlikely to encode a functional protein, based on available experimental and comparative sequence data; partially overlaps the uncharacterized ORF YOR365C
YNL146W	YNL146W	-0.867753	0.548	0.00173531	*		Putative protein of unknown function; green fluorescent protein (GFP)-fusion protein localizes to the endoplasmic reticulum; YNL146W is not an essential gene
YFL044C	OTU1	-0.866166	0.548603	6.44925e-05	*		Deubiquitylation enzyme that binds to the chaperone-ATPase Cdc48p; may contribute to regulation of protein degradation by deubiquitylating substrates that have been ubiquitylated by Ufd2p; member of the Ovarian Tumor (OTU) family; protein abundance increases in response to DNA replication stress
YER087W	AIM10	-0.866023	0.548657	0.000245634	*		Protein with similarity to tRNA synthetases; non-tagged protein is detected in purified mitochondria; null mutant is viable and displays elevated frequency of mitochondrial genome loss
YDR098C-B	YDR098C-B	-0.864973	0.549057	0.00512396			Retrotransposon
YFR052C-A	YFR052C-A	-0.864681	0.549168	0.00164895	*		Dubious open reading frame; unlikely to encode a functional protein, based on available experimental and comparative sequence data; overlaps ORF HXK1/YFR053C
YKL104C	GFA1	-0.864488	0.549241	0.000243034	*		Glutamine-fructose-6-phosphate amidotransferase; catalyzes the formation of glucosamine-6-P and glutamate from fructose-6-P and glutamine in the first step of chitin biosynthesis; GFA1 has a paralogous region, comprising ORFs YMR084W-YMR085W, that arose from the whole genome duplication
YIR036C	IRC24	-0.864319	0.549306	0.00957374	*		Putative benzil reductase;(GFP)-fusion protein localizes to the cytoplasm and is induced by the DNA-damaging agent MMS; sequence similarity with short-chain dehydrogenase/reductases; null mutant has increased spontaneous Rad52p foci
YIL138C	TPM2	-0.862933	0.549834	0.0125088			Minor isoform of tropomyosin; binds to and stabilizes actin cables and filaments, which direct polarized cell growth and the distribution of several organelles; appears to have distinct and also overlapping functions with Tpm1p; TPM2 has a paralog, TPM1, that arose from the whole genome duplication
YBR255C-A	YBR255C-A	-0.862332	0.550063	0.00135705	*		Putative protein of unknown function; may interact with respiratory chain complexes III (ubiquinol-cytochrome c reductase) or IV (cytochrome c oxidase); identified by sequence comparison with hemiascomycetous yeast species
YJR039W	YJR039W	-0.8623	0.550075	0.000187117	*		Putative protein of unknown function; the authentic, non-tagged protein is detected in highly purified mitochondria in high-throughput studies
YMR114C	YMR114C	-0.86143	0.550407	0.000432501	*		Protein of unknown function; may interact with ribosomes, based on co-purification experiments; green fluorescent protein (GFP)-fusion protein localizes to the nucleus and cytoplasm; YMR114C is not an essential gene
YKR018C	YKR018C	-0.860296	0.550839	0.000155089	*		Protein of unknown function; green fluorescent protein (GFP)-fusion protein localizes to the cytoplasm and nucleus; protein abundance increases in response to DNA replication stress; YKR018C has a paralog, IML2, that arose from the whole genome duplication
YNL272C	SEC2	-0.859503	0.551142	0.000600822	*		Guanyl-nucleotide exchange factor for the small G-protein Sec4p; essential for post-Golgi vesicle transport and for autophagy; associates with the exocyst, via exocyst subunit Sec15p, on secretory vesicles
YER147C-A	YER147C-A	-0.858859	0.551388	0.111108	*		Dubious open reading frame; unlikely to encode a functional protein, based on available experimental and comparative sequence data; overlaps ORF SPT15/YER148W
YKL032C	IXR1	-0.858806	0.551409	0.00163937	*		Transcriptional repressor that regulates hypoxic genes during normoxia; involved in the aerobic repression of genes such as COX5b, TIR1, and HEM13; binds DNA intrastrand cross-links formed by cisplatin; HMG (high mobility group box) domain containing protein which binds and bends cisplatin-modified DNA, blocking excision repair; IXR1 has a paralog, ABF2, that arose from the whole genome duplicati…
YBR019C	GAL10	-0.858653	0.551467	0.0105924	*		UDP-glucose-4-epimerase; catalyzes interconversion of UDP-galactose and UDP-D-glucose in galactose metabolism; also catalyzes conversion of alpha-D-glucose or alpha-D-galactose to their beta-anomers; human homolog GALE implicated in galactosemia, can complement yeast null mutant
YOL065C	INP54	-0.857644	0.551853	0.000154677	*		Phosphatidylinositol 4,5-bisphosphate 5-phosphatase; role in secretion; localizes to the endoplasmic reticulum via the C-terminal tail; lacks the Sac1 domain and proline-rich region found in the other 3 INP proteins
YCL001W-B	YCL001W-B	-0.857538	0.551893	0.0763907			Putative protein of unknown function; present in a region duplicated between chromosomes XIV and III; YCL001W-B has a paralog, DOM34, that arose from the whole genome duplication
YGR146C	ECL1	-0.856095	0.552446	0.000161543	*		Protein of unknown function; mitochondrial-dependent role in the extension of chronological lifespan; overexpression increases oxygen consumption and respiratory activity while deletion results in reduced oxygen consumption under conditions of caloric restriction; induced by iron homeostasis transcription factor Aft2p; multicopy suppressor of temperature sensitive hsf1 mutant; induced by treatmen…
YDR034W-B	YDR034W-B	-0.855927	0.55251	0.0187788			Predicted tail-anchored plasma membrane protein; contains conserved CYSTM module; related proteins in other organisms may be involved in response to stress; green fluorescent protein (GFP)-fusion protein localizes to the cell periphery; YDR034W-B has a paralog, YBR056W-A, that arose from the whole genome duplication
YAL031C	GIP4	-0.855239	0.552774	3.71471e-05	*		Cytoplasmic protein that regulates protein phosphatase 1 Glc7p; protein overexpression relocalizes Glc7p from the nucleus and prevents chromosome segregation; potential Cdc28p substrate
YIL037C	PRM2	-0.854648	0.553	0.0116559			Pheromone-regulated protein; predicted to have 4 transmembrane segments and a coiled coil domain; regulated by Ste12p; required for efficient nuclear fusion
YGL094C	PAN2	-0.854155	0.553189	6.07078e-05	*		Catalytic subunit of the Pan2p-Pan3p poly(A)-ribonuclease complex; complex acts to control poly(A) tail length and regulate the stoichiometry and activity of postreplication repair complexes
YDR180W	SCC2	-0.853844	0.553309	0.00013456	*		Subunit of cohesin loading factor (Scc2p-Scc4p); a complex required for loading of cohesin complexes onto chromosomes; involved in establishing sister chromatid cohesion during DSB repair via histone H2AX; evolutionarily-conserved adherin; relocalizes to the cytosol in response to hypoxia
YKL045W	PRI2	-0.853818	0.553319	0.000484367	*		Subunit of DNA primase; DNA primase is required for DNA synthesis and double-strand break repair
YFR019W	FAB1	-0.852469	0.553836	0.000234062	*		1-phosphatidylinositol-3-phosphate 5-kinase; vacuolar membrane kinase that generates phosphatidylinositol (3,5)P2, which is involved in vacuolar sorting and homeostasis
YDL130W-A	STF1	-0.852185	0.553945	0.0110685			Protein involved in regulation of the mitochondrial F1F0-ATP synthase; Stf1p and Stf2p act as stabilizing factors that enhance inhibitory action of the Inh1p protein; protein abundance increases in response to DNA replication stress; STF1 has a paralog, INH1, that arose from the whole genome duplication
YLR124W	YLR124W	-0.85205	0.553997	0.114492	*		Dubious open reading frame; unlikely to encode a functional protein, based on available experimental and comparative sequence data
YFL014W	HSP12	-0.851844	0.554076	0.0054701	*		Plasma membrane protein involved in maintaining membrane organization; involved in maintaining organization during stress conditions; induced by heat shock, oxidative stress, osmostress, stationary phase, glucose depletion, oleate and alcohol; protein abundance increased in response to DNA replication stress and dietary restriction; regulated by the HOG and Ras-Pka pathways; required for dietary …
YDL216C	RRI1	-0.849177	0.555101	0.000283559	*		Catalytic subunit of the COP9 signalosome (CSN) complex; acts as an isopeptidase in cleaving the ubiquitin-like protein Nedd8 from SCF ubiquitin ligases; metalloendopeptidase involved in the adaptation to pheromone signaling
YPL192C	PRM3	-0.849079	0.555139	0.0511545			Protein required for nuclear envelope fusion during karyogamy; pheromone-regulated; localizes to the outer face of the nuclear membrane; interacts with Kar5p at the spindle pole body
YHR069C-A	YHR069C-A	-0.849067	0.555143	0.0919154	*		Dubious open reading frame; unlikely to encode a functional protein, based on available experimental and comparative sequence data; completely overlaps ORF TRM5/YHR070W
YGL197W	MDS3	-0.848815	0.555241	0.00126612	*		Putative component of the TOR regulatory pathway; negative regulator of early meiotic gene expression; required, with Pmd1p, for growth under alkaline conditions; has an N-terminal kelch-like domain; MDS3 has a paralog, PMD1, that arose from the whole genome duplication
YPR097W	YPR097W	-0.848767	0.555259	0.000211945	*		Protein that contains a PX domain and binds phosphoinositides; the authentic, non-tagged protein is detected in highly purified mitochondria in high-throughput studies; PX stands for Phox homology
YNL194C	YNL194C	-0.847728	0.555659	0.00446686	*		Integral membrane protein; required for sporulation and plasma membrane sphingolipid content; similar to SUR7; GFP-fusion protein is induced in response to the DNA-damaging agent MMS; GFP-fusion protein is more abundant at MCCs (membrane compartment occupied by Can1) in the presence of glycerol and oleate; YNL194C has a paralog, FMP45, that arose from the whole genome duplication
YML057C-A	YML057C-A	-0.847248	0.555844	0.167499	*		Dubious open reading frame; unlikely to encode a functional protein, based on available experimental and comparative sequence data; overlaps the verified gene CMP2/YML057W
YML072C	TCB3	-0.845303	0.556594	0.000516804	*		Cortical ER protein involved in ER-plasma membrane tethering; one of 6 proteins (Ist2p, Scs2p, Scs22p, Tcb1p, Tcb2p, Tcb3p) that connect ER to the plasma membrane (PM) and regulate PM phosphatidylinositol-4-phosphate (PI4P) levels by controlling access of Sac1p phosphatase to its substrate PI4P in the PM; localized to the bud via specific mRNA transport; non-tagged protein detected in a phosphory…
YOR033C	EXO1	-0.845253	0.556613	0.00197939	*		5'-3' exonuclease and flap-endonuclease; involved in recombination, double-strand break repair, MMS2 error-free branch of the post replication (PRR) pathway and DNA mismatch repair; role in telomere maintenance; member of the Rad2p nuclease family, with conserved N and I nuclease domains; relative distribution to the nucleus increases upon DNA replication stress; EXO1 has a paralog, DIN7, that ar…
YGR161C-D	YGR161C-D	-0.843583	0.557258	0.00409802			Retrotransposon
YDL017W	CDC7	-0.843104	0.557443	0.000337225	*		DDK (Dbf4-dependent kinase) catalytic subunit; required for origin firing and replication fork progression in mitotic S phase through phosphorylation of Mcm2-7p complexes and Cdc45p; kinase activity correlates with cyclical DBF4 expression; required for pre-meiotic DNA replication, meiotic DSB formation, recruitment of the monopolin complex to kinetochores during meiosis I and as a gene-specific …
YDR293C	SSD1	-0.842712	0.557594	0.000746154	*		Translational repressor with a role in polar growth and wall integrity; regulated by Cbk1p phosphorylation to effect bud-specific translational control and localization of specific mRNAs; interacts with TOR pathway components; contains a functional N-terminal nuclear localization sequence and nucleocytoplasmic shuttling appears to be critical to Ssd1p function
YDR112W	IRC2	-0.842685	0.557605	0.173453			Dubious open reading frame; unlikely to encode a functional protein, based on available experimental and comparative sequence data; partially overlaps ALT2/YDR111C; null mutant displays increased levels of spontaneous Rad52p foci
YLR422W	YLR422W	-0.842664	0.557613	0.00145913	*		Dock family protein (Dedicator Of CytoKinesis), homolog of human DOCK1; upstream component for regulation through the small GTPase Rho5p; may form a complex with Lmo1p that acts as a GEF for Rho5p; interacts with Ino4p; cytoplasmic protein that relocates to mitochondria under oxidative stress; implicated in mitophagy; not an essential protein; DOCK proteins act as guanine nucleotide exchange fact…
YLR436C	ECM30	-0.84254	0.557661	8.87014e-05	*		Putative protein of unknown function; may play a role in cell wall biosynthesis, mutants have abormal relative levels of mannose and glucose and have Gap1p sorting and transport defects; (GFP)-fusion protein localizes to the cytoplasm
YNL148C	ALF1	-0.84169	0.55799	0.00249169	*		Alpha-tubulin folding protein; similar to mammalian cofactor B; Alf1p-GFP localizes to cytoplasmic microtubules; required for the folding of alpha-tubulin and may play an additional role in microtubule maintenance
YDL024C	DIA3	-0.840304	0.558526	5.15828e-05	*		Protein of unknown function; involved in invasive and pseudohyphal growth
YLR270W	DCS1	-0.839927	0.558672	0.000101138	*		Non-essential hydrolase involved in mRNA decapping; activates Xrn1p; may function in a feedback mechanism to regulate deadenylation, contains pyrophosphatase activity and a HIT (histidine triad) motif; acts as inhibitor of neutral trehalase Nth1p; required for growth on glycerol medium; protein abundance increases in response to DNA replication stress; DCS1 has a paralog, DCS2, that arose from th…
YNL106C	INP52	-0.839222	0.558945	0.000192475	*		Polyphosphatidylinositol phosphatase; dephosphorylates a number of phosphatidylinositol phosphates (PtdInsPs, PIPs) to PI; involved in endocytosis; hyperosmotic stress causes translocation to actin patches; synaptojanin-like protein with a Sac1 domain; INP52 has a paralog, INP53, that arose from the whole genome duplication
YNL170W	YNL170W	-0.837868	0.55947	0.00143138			Dubious open reading frame; unlikely to encode a functional protein, based on available experimental and comparative sequence data
YIL002C	INP51	-0.837711	0.55953	0.000430447	*		Phosphatidylinositol 4,5-bisphosphate 5-phosphatase; synaptojanin-like protein with an N-terminal Sac1 domain, plays a role in phosphatidylinositol 4,5-bisphosphate homeostasis and in endocytosis; null mutation confers cold-tolerant growth
YCL055W	KAR4	-0.837506	0.55961	0.0025103	*		Transcription factor required for response to pheromones; also required during meiosis; exists in two forms, a slower-migrating form more abundant during vegetative growth and a faster-migrating form induced by pheromone
YMR232W	FUS2	-0.837115	0.559762	0.00271526	*		Cell fusion regulator; cytoplasmic protein localized to shmoo tip; required for alignment of parental nuclei before nuclear fusion during mating; contains a Dbl-homology domain; binds specifically with activated Cdc42p
YLL025W	PAU17	-0.836876	0.559855	0.00253321	*		Protein of unknown function; member of the seripauperin multigene family encoded mainly in subtelomeric regions; YLL025W is not an essential gene
YEL025C	YEL025C	-0.83642	0.560032	0.00301023	*		Putative protein of unknown function; green fluorescent protein (GFP)-fusion protein localizes to both the cytoplasm and the nucleus
YLR314C	CDC3	-0.835514	0.560383	0.00726031	*		Component of the septin ring that is required for cytokinesis; septins are GTP-binding proteins that assemble with other septins into rod-like complexes that can associate with other rods to form filament polymers; septin rings at the mother-bud neck act as scaffolds for recruiting factors needed for cell division and as barriers to prevent diffusion of specific proteins between mother and daught…
YMR284W	YKU70	-0.834277	0.560864	0.000304676	*		Subunit of the telomeric Ku complex (Yku70p-Yku80p); involved in telomere length maintenance, structure and telomere position effect; required for localization of telomerase ribonucleoprotein to nucleus via interaction with the TLC1 guide RNA; relocates to sites of double-strand cleavage to promote nonhomologous end joining during DSB repair
YJL141C	YAK1	-0.834132	0.56092	0.000820804	*		Serine-threonine protein kinase; component of a glucose-sensing system that inhibits growth in response to glucose availability; upon nutrient deprivation Yak1p phosphorylates Pop2p to regulate mRNA deadenylation, the co-repressor Crf1p to inhibit transcription of ribosomal genes, and the stress-responsive transcription factors Hsf1p and Msn2p; nuclear localization negatively regulated by the Ras…
YJL036W	SNX4	-0.833874	0.561021	0.000549633	*		Sorting nexin; involved in retrieval of late-Golgi SNAREs from post-Golgi endosomes to the trans-Golgi network and in cytoplasm to vacuole transport; contains a PX phosphoinositide-binding domain; forms complexes with Snx41p and with Atg20p
YDR461C-A	YDR461C-A	-0.833727	0.561078	0.0216743			Putative protein of unknown function
YPL120W	VPS30	-0.833235	0.561269	0.000272662	*		Subunit of phosphatidylinositol (PtdIns) 3-kinase complexes I and II; Complex I is essential in autophagy, Complex II is required for vacuolar protein sorting; required for overflow degradation of misfolded proteins when ERAD is saturated; C-terminus has novel globular fold essential for autophagy through the targeting of the PI3-kinase complex I to the pre-autophagosomal structure; ortholog of h…
YOL082W	ATG19	-0.832194	0.561675	8.22005e-05	*		Receptor protein for the cytoplasm-to-vacuole targeting (Cvt) pathway; delivers cargo proteins aminopeptidase I (Ape1p) and alpha-mannosidase (Ams1p) to the phagophore assembly site for packaging into Cvt vesicles; interaction with Atg19p during the Cvt pathway requires phosphorylation by Hrr25p
YKL168C	KKQ8	-0.83163	0.561894	3.76803e-05	*		Putative serine/threonine protein kinase with unknown cellular role; KKQ8 has a paralog, HAL5, that arose from the whole genome duplication
YLR214W	FRE1	-0.831442	0.561967	0.000604532			Ferric reductase and cupric reductase; reduces siderophore-bound iron and oxidized copper prior to uptake by transporters; expression induced by low copper and iron levels
YJL170C	ASG7	-0.828134	0.563257	0.0463186			Protein that regulates signaling from G protein beta subunit Ste4p; contributes to relocalization of Ste4p within the cell; specific to a-cells and induced by alpha-factor
YKL202W	YKL202W	-0.826585	0.563862	0.0363943			Dubious open reading frame; unlikely to encode a functional protein, based on available experimental and comparative sequence data
YKL092C	BUD2	-0.824986	0.564488	0.000210128	*		GTPase activating factor for Rsr1p/Bud1p; plays a role in spindle position checkpoint distinct from its role in bud site selection; required for both axial and bipolar budding patterns; mutants exhibit random budding in all cell types
YOR352W	TFB6	-0.824786	0.564566	6.78844e-05	*		Subunit of TFIIH complex; facilities dissociation of the Ssl2p helices from TFIIH; expression levels regulated by Arg5,6p; green fluorescent protein (GFP)-fusion protein localizes to the cytoplasm and nucleus
YPL073C	YPL073C	-0.824614	0.564633	0.17543			Dubious open reading frame; unlikely to encode a functional protein, based on available experimental and comparative sequence data; completely overlaps with verified gene UBP16/YPL072W; may interact with ribosome based on co-purification experiments
YDR052C	DBF4	-0.824155	0.564813	0.00066692	*		Regulatory subunit of Cdc7p-Dbf4p kinase complex; required for Cdc7p kinase activity and initiation of DNA replication; phosphorylates the Mcm2-7 family of proteins; cell cycle regulated; relative distribution to the nucleus increases upon DNA replication stress
YHR070C-A	YHR070C-A	-0.823772	0.564963	0.173879	*		Dubious open reading frame; unlikely to encode a functional protein, based on available experimental and comparative sequence data; overlaps the verified gene TRM5/YHR070W
YLR050C	YLR050C	-0.823174	0.565197	0.00947803	*		Putative protein of unknown function; green fluorescent protein (GFP)-fusion protein localizes to the endoplasmic reticulum; YLR050C is not an essential gene
YGR270W	YTA7	-0.822778	0.565352	0.000206585	*		Protein that localizes to chromatin; has a role in regulation of histone gene expression; has a bromodomain-like region that interacts with the N-terminal tail of histone H3, and an ATPase domain; relocalizes to the cytosol in response to hypoxia; potentially phosphorylated by Cdc28p
YJL089W	SIP4	-0.820131	0.56639	5.60889e-05	*		C6 zinc cluster transcriptional activator; binds to the carbon source-responsive element (CSRE) of gluconeogenic genes; involved in the positive regulation of gluconeogenesis; regulated by Snf1p protein kinase; localized to the nucleus
YCR086W	CSM1	-0.819407	0.566675	0.0106119			Nucleolar protein that mediates homolog segregation during meiosis I; forms a complex with Lrs4p and then Mam1p at kinetochores; required for condensin recruitment to the replication fork barrier site and rDNA repeat segregation
YIL032C	YIL032C	-0.818549	0.567012	0.167318	*		Dubious open reading frame; unlikely to encode a functional protein, based on available experimental and comparative sequence data
YOR298C-A	MBF1	-0.818197	0.56715	0.002556	*		Transcriptional coactivator; bridges the DNA-binding region of Gcn4p and TATA-binding protein Spt15p; suppressor of frameshift mutations; protein abundance increases in response to DNA replication stress
YDL021W	GPM2	-0.817509	0.567421	0.000243581	*		Homolog of Gpm1p phosphoglycerate mutase; converts 3-phosphoglycerate to 2-phosphoglycerate in glycolysis; may be non-functional; GPM2 has a paralog, GPM3, that arose from the whole genome duplication
YBL039W-B	YBL039W-B	-0.816699	0.567739	0.0156696			Putative protein of unknown function
YML119W	YML119W	-0.815734	0.568119	0.00198462	*		Putative protein of unknown function; YML119W is not an essential gene; potential Cdc28p substrate
YFR003C	YPI1	-0.81544	0.568235	0.00710868	*		Regulatory subunit of the type I protein phosphatase (PP1) Glc7p; Glc7p participates in the regulation of a variety of metabolic processes including mitosis and glycogen metabolism; in vitro evidence suggests Ypi1p is an inhibitor of Glc7p while in vivo evidence suggests it is an activator; overproduction causes decreased cellular content of glycogen; partial depletion causes lithium sensitivity,…
YAL054C	ACS1	-0.815373	0.568262	0.00680926	*		Acetyl-coA synthetase isoform; along with Acs2p, acetyl-coA synthetase isoform is the nuclear source of acetyl-coA for histone acetylation; expressed during growth on nonfermentable carbon sources and under aerobic conditions
YDL125C	HNT1	-0.815106	0.568367	0.0103334			Adenosine 5'-monophosphoramidase; interacts physically and genetically with Kin28p, a CDK and TFIIK subunit, and genetically with CAK1; member of the histidine triad (HIT) superfamily of nucleotide-binding proteins and similar to Hint; protein abundance increases in response to DNA replication stress
YDR306C	YDR306C	-0.814826	0.568477	0.000230314	*		F-box protein of unknown function; interacts with Sgt1p via a Leucine-Rich Repeat (LRR) domain
YJL034W	KAR2	-0.813778	0.56889	2.0246e-05	*		ATPase involved in protein import into the ER; also acts as a chaperone to mediate protein folding in the ER and may play a role in ER export of soluble proteins; regulates the unfolded protein response via interaction with Ire1p
YAL001C	TFC3	-0.813146	0.569139	9.89313e-05	*		Subunit of RNA polymerase III transcription initiation factor complex; part of the TauB domain of TFIIIC that binds DNA at the BoxB promoter sites of tRNA and similar genes; cooperates with Tfc6p in DNA binding; largest of six subunits of the RNA polymerase III transcription initiation factor complex (TFIIIC)
YDR252W	BTT1	-0.813082	0.569165	0.0116083	*		Heterotrimeric nascent polypeptide-associated complex beta3 subunit; complex binds ribosomes via its beta-subunits in close proximity to nascent polypeptides; interacts with Caf130p of the CCR4-NOT complex; similar to human BTF3; BTT1 has a paralog, EGD1, that arose from the whole genome duplication
YDL022C-A	YDL022C-A	-0.812861	0.569252	0.0156497			Protein of unknown function; partially overlaps the verified gene DIA3; identified by fungal homology and RT-PCR; mRNA identified as translated by ribosome profiling data
YDL019C	OSH2	-0.812463	0.569409	0.00133181	*		Member of an oxysterol-binding protein family with seven members; in S. cerevisiae, family members have overlapping, redundant functions in sterol metabolism and collectively perform a function essential for viability; contains FFAT motif; interacts with ER anchor Scs2p at patches at the plasma membrane and at the nuclear envelope; regulated by sterol binding; OSH2 has a paralog, SWH1, that arose…
YOR090C	PTC5	-0.812174	0.569523	6.78382e-05	*		Mitochondrial type 2C protein phosphatase (PP2C); involved in regulation of pyruvate dehydrogenase activity by dephosphorylating the serine 133 of the Pda1p subunit; localizes to the intermembrane space and is imported via the presequence pathway and processed by the inner membrane protease (Imp1p-Imp2p); acts in concert with kinases Pkp1p and Pkp2p and phosphatase Ptc6p
YIL141W	YIL141W	-0.811799	0.569671	0.0286477			Dubious open reading frame; unlikely to encode a functional protein, based on available experimental and comparative sequence data
YOL147C	PEX11	-0.811708	0.569707	0.0153838			Peroxisomal protein required for medium-chain fatty acid oxidation; also required for peroxisome proliferation, possibly by inducing membrane curvature; localization regulated by phosphorylation; transcription regulated by Adr1p and Pip2p-Oaf1p
YGR070W	ROM1	-0.811507	0.569786	0.000246159	*		GDP/GTP exchange protein (GEP) for Rho1p; mutations are synthetically lethal with mutations in rom2, which also encodes a GEP; ROM1 has a paralog, ROM2, that arose from the whole genome duplication
YKR083C	DAD2	-0.811167	0.569921	0.02385			Essential subunit of the Dam1 complex (aka DASH complex); complex couples kinetochores to the force produced by MT depolymerization thereby aiding in chromosome segregation; is transferred to the kinetochore prior to mitosis
YMR164C	MSS11	-0.810796	0.570067	0.000128693	*		Transcription factor; involved in regulation of invasive growth and starch degradation; controls the activation of FLO11 and STA2 in response to nutritional signals; forms a heterodimer with Flo8p that interacts with the Swi/Snf complex during transcriptional activation of FLO1, FLO11, and STA1
YGR087C	PDC6	-0.810004	0.57038	0.000105641	*		Minor isoform of pyruvate decarboxylase; decarboxylates pyruvate to acetaldehyde, involved in amino acid catabolism; transcription is glucose- and ethanol-dependent, and is strongly induced during sulfur limitation
YLR210W	CLB4	-0.808184	0.5711	0.00260954	*		B-type cyclin involved in cell cycle progression; activates Cdc28p to promote the G2/M transition; may be involved in DNA replication and spindle assembly; accumulates during S phase and G2, then targeted for ubiquitin-mediated degradation; CLB4 has a paralog, CLB3, that arose from the whole genome duplication
YPL194W	DDC1	-0.807934	0.571199	0.000355448	*		DNA damage checkpoint protein; part of a PCNA-like complex required for DNA damage response, required for pachytene checkpoint to inhibit cell cycle in response to unrepaired recombination intermediates; potential Cdc28p substrate; forms nuclear foci upon DNA replication stress
YBR298C	MAL31	-0.80773	0.57128	0.00782511	*		Maltose permease; high-affinity maltose transporter (alpha-glucoside transporter); encoded in the MAL3 complex locus; member of the 12 transmembrane domain superfamily of sugar transporters; functional in genomic reference strain S288C
YMR311C	GLC8	-0.80719	0.571494	0.00801113	*		Regulatory subunit of protein phosphatase 1 (Glc7p); involved in glycogen metabolism and chromosome segregation; proposed to regulate Glc7p activity via conformational alteration; ortholog of the mammalian protein phosphatase inhibitor 2; protein abundance increases in response to DNA replication stress
YKL100C	YKL100C	-0.806504	0.571766	0.000596717	*		Intramembrane aspartyl protease of the perinuclear ER membrane; acts in a branch of ER-associated degradation (ERAD) that degrades functional proteins rather than misfolded proteins; regulates abundance of high-affinity plasma membrane transporters during the starvation response; has a presenilin fold; member of the GxGD family of intramembrane proteases; closest human homolog is signal peptide p…
YOR107W	RGS2	-0.80617	0.571898	6.31396e-05	*		Negative regulator of glucose-induced cAMP signaling; directly activates the GTPase activity of the heterotrimeric G protein alpha subunit Gpa2p
YNR064C	YNR064C	-0.804359	0.572617	0.00395557			Epoxide hydrolase; member of the alpha/beta hydrolase fold family; may have a role in detoxification of epoxides
YML091C	RPM2	-0.804093	0.572722	0.000178362	*		Protein subunit of mitochondrial RNase P; has roles in nuclear transcription, cytoplasmic and mitochondrial RNA processing, and mitochondrial translation; distributed to mitochondria, cytoplasmic processing bodies, and the nucleus
YMR105C	PGM2	-0.804043	0.572742	0.00217962	*		Phosphoglucomutase; catalyzes the conversion from glucose-1-phosphate to glucose-6-phosphate, which is a key step in hexose metabolism; functions as the acceptor for a Glc-phosphotransferase; protein abundance increases in response to DNA replication stress; PGM2 has a paralog, PGM1, that arose from the whole genome duplication
YBR183W	YPC1	-0.803981	0.572766	0.00786602	*		Alkaline ceramidase; also has reverse (CoA-independent) ceramide synthase activity; catalyzes both breakdown and synthesis of phytoceramide; overexpression confers fumonisin B1 resistance; YPC1 has a paralog, YDC1, that arose from the whole genome duplication
YLR154W-C	TAR1	-0.80291	0.573192	0.00557995			Protein potentially involved in regulation of respiratory metabolism; located in the mitochondria; interacts genetically with RPO41 and physically with Coq5p; encoded within the 25S rRNA gene on the opposite strand
YJL043W	YJL043W	-0.802907	0.573193	0.00804385	*		Putative protein of unknown function; YJL043W is a non-essential gene
YER182W	FMP10	-0.802121	0.573505	0.00339176	*		Putative protein of unknown function; the authentic, non-tagged protein is detected in highly purified mitochondria in high-throughput studies
YHL009W-B	YHL009W-B	-0.801299	0.573832	0.00554372	*		Retrotransposon
YDR183W	PLP1	-0.801259	0.573848	0.00868136	*		Protein that interacts with CCT (chaperonin containing TCP-1) complex; has a role in actin and tubulin folding; has weak similarity to phosducins, which are G-protein regulators
YDR461W	MFA1	-0.799356	0.574606	0.0438344			Mating pheromone a-factor; made by a cells; interacts with alpha cells to induce cell cycle arrest and other responses leading to mating; biogenesis involves C-terminal modification, N-terminal proteolysis, and export; also encoded by MFA2
YLR211C	ATG38	-0.799066	0.574721	0.00143294	*		Homodimeric subunit of autophagy-specific PtdIns-3-kinase complex I; required for the integrity of the active PtdIns-3-kinase complex I by maintaining an association between Vps15p-Vps34p and Atg14p-Vps30p subcomplexes; localizes to the pre-autophagosomal structure (PAS) in an Atg14p-dependent manner; ATG38 is non-essential but is required for macroautophagy
YFL042C	YFL042C	-0.798567	0.57492	0.00081837	*		Putative sterol transfer protein; one of six StART-like domain-containing proteins in yeast that may be involved in sterol transfer between intracellular membranes; conserved across eukaryotes; has both GRAM and StART-like (VASt) domains; localizes to membrane contact sites throughout the cell, including nucleus-vacuole junctions and ER-mitochondrial contact sites
YDR464C-A	YDR464C-A	-0.798511	0.574942	0.172753			Dubious open reading frame unlikely to encode a functional protein; identified by gene-trapping, microarray-based expression analysis, and genome-wide homology searching
YER188W	YER188W	-0.798294	0.575029	0.13081			Dubious open reading frame; unlikely to encode a functional protein, based on available experimental and comparative sequence data; large-scale analyses show mRNA expression increases under anaerobic conditions and two-hybrid interactions with Sst2p
YOR087W	YVC1	-0.798288	0.575031	0.000100573	*		Vacuolar cation channel; mediates release of Ca(2+) from the vacuole in response to hyperosmotic shock
YHR110W	ERP5	-0.797673	0.575276	0.000721332	*		Protein with similarity to Emp24p and Erv25p; member of the p24 family involved in ER to Golgi transport
YCL024W	KCC4	-0.797272	0.575436	0.000378772	*		Protein kinase of the bud neck involved in the septin checkpoint; associates with septin proteins, negatively regulates Swe1p by phosphorylation, shows structural homology to bud neck kinases Gin4p and Hsl1p; KCC4 has a paralog, GIN4, that arose from the whole genome duplication
YHR137C-A	YHR137C-A	-0.795644	0.576086	0.126707	*		Dubious open reading frame; unlikely to encode a functional protein, based on available experimental and comparative sequence data; completely overlaps verified gene ARO9/YHR137W; identified by gene-trapping, expression analysis, and genome-wide homology searching
YGL121C	GPG1	-0.794144	0.576685	0.00291125	*		Proposed gamma subunit of the heterotrimeric G protein; interacts with the receptor Gpr1p; involved in regulation of pseudohyphal growth; requires Gpb1p or Gpb2p to interact with Gpa2p; overproduction causes prion curing
YIL112W	HOS4	-0.793752	0.576842	0.00163437	*		Subunit of the Set3 complex; complex is a meiotic-specific repressor of sporulation specific genes that contains deacetylase activity; potential Cdc28p substrate
YOR372C	NDD1	-0.793328	0.577012	0.000196869	*		Transcriptional activator essential for nuclear division; localized to the nucleus; essential component of the mechanism that activates the expression of a set of late-S-phase-specific genes; turnover is tightly regulated during cell cycle and in response to DNA damage
YLR219W	MSC3	-0.791643	0.577686	0.000463299	*		Protein of unknown function; green fluorescent protein (GFP)-fusion protein localizes to the cell periphery; msc3 mutants are defective in directing meiotic recombination events to homologous chromatids; potential Cdc28p substrate; protein abundance increases in response to DNA replication stress
YMR029C	FAR8	-0.790483	0.57815	0.000393193	*		Protein involved in recovery from arrest in response to pheromone; acts in a cell cycle arrest recovery pathway independent from Far1p; interacts with Far3p, Far7p, Far9p, Far10p, and Far11p
YDR443C	SSN2	-0.789348	0.578605	0.000968553	*		Subunit of the RNA polymerase II mediator complex; associates with core polymerase subunits to form the RNA polymerase II holoenzyme; required for stable association of Srb10p-Srb11p kinase; essential for transcriptional regulation
YKL015W	PUT3	-0.788883	0.578792	7.66521e-05	*		Transcriptional activator; binds specific gene recruitment sequences and is required for DNA zip code-mediated targeting of genes to nuclear periphery; regulates proline utilization genes, constitutively binds PUT1 and PUT2 promoters as a dimer, undergoes conformational change to form active state; binds other promoters only under activating conditions; differentially phosphorylated in presence o…
YLR345W	YLR345W	-0.788849	0.578806	9.22318e-05			Similar to 6-phosphofructo-2-kinase enzymes; mRNA expression is repressed by the Rfx1p-Tup1p-Ssn6p repressor complex; YLR345W is not an essential gene
YKL034W	TUL1	-0.788681	0.578873	0.000300655	*		Subunit of the DSC ubiquitin ligase complex; golgi-localized RING-finger ubiquitin ligase (E3) involved in sorting polar transmembrane domain containing membrane proteins to multivesicular bodies for delivery to the vacuole; proposed involvement in the quality control of misfolded TMD containing proteins; ortholog of fission yeast dsc1
YLR311C	YLR311C	-0.788287	0.579031	0.000559522	*		Dubious open reading frame; unlikely to encode a functional protein, based on available experimental and comparative sequence data
YDR512C	EMI1	-0.788176	0.579076	0.0093872			Non-essential protein of unknown function; required for transcriptional induction of the early meiotic-specific transcription factor IME1, also required for sporulation; contains twin cysteine-x9-cysteine motifs; deletion affects mitochondrial morphology
YGR016W	YGR016W	-0.787461	0.579363	0.00114481	*		Putative protein of unknown function
YOR285W	RDL1	-0.786963	0.579563	0.0183368			Thiosulfate sulfurtransferase; contains a rhodanese-like domain; localized to the mitochondrial outer membrane; protein abundance increases in response to DNA replication stress; similar to the human TSTD gene
YDR221W	GTB1	-0.786468	0.579762	0.000542744	*		Glucosidase II beta subunit, forms a complex with alpha subunit Rot2p; involved in removal of two glucose residues from N-linked glycans during glycoprotein biogenesis in the ER; relocalizes from ER to cytoplasm upon DNA replication stress
YPR042C	PUF2	-0.786147	0.579891	0.000335292	*		PUF family mRNA-binding protein; Pumilio homology domain confers RNA binding activity; preferentially binds mRNAs encoding membrane-associated proteins; binding site composed of two UAAU tetranucleotides, separated by a 3-nt linker; PUF2 has a paralog, JSN1, that arose from the whole genome duplication
YJR044C	VPS55	-0.785828	0.580019	0.0176371			Late endosomal protein involved in late endosome to vacuole transport; functional homolog of human obesity receptor gene-related protein (OB-RGRP)
YDL156W	CMR1	-0.783616	0.580909	0.00051347	*		Nuclear protein with a role in protein quality control; localizes to the intranuclear quality control compartment (INQ) in response to proteasome inhibition or DNA replication stress; INQ likely sequesters proteins involved in DNA metabolism for degradation or re-folding; DNA-binding protein with preference for UV-damaged DNA; contains three WD domains (WD-40 repeat); human ortholog WDR76 also ex…
YHR008C	SOD2	-0.783581	0.580923	0.0101004			Mitochondrial manganese superoxide dismutase; protects cells against oxygen toxicity
YKL127W	PGM1	-0.783287	0.581041	0.00272548	*		Phosphoglucomutase, minor isoform; catalyzes the conversion from glucose-1-phosphate to glucose-6-phosphate, which is a key step in hexose metabolism; PGM1 has a paralog, PGM2, that arose from the whole genome duplication
YPR158W-B	YPR158W-B	-0.783286	0.581042	0.0245129			Retrotransposon
YKL041W	VPS24	-0.783204	0.581075	0.0521566			One of four subunits of the ESCRT-III complex; forms an endosomal sorting complex required for transport III (ESCRT-III) subcomplex with Did4p; involved in the sorting of transmembrane proteins into the multivesicular body (MVB) pathway
YDR329C	PEX3	-0.782921	0.581189	4.81423e-05	*		Peroxisomal membrane protein (PMP); required for proper localization and stability of PMPs; anchors peroxisome retention factor Inp1p at the peroxisomal membrane; interacts with Pex19p
YGR037C	ACB1	-0.782385	0.581405	0.0024872	*		Acyl-CoA-binding protein; transports newly synthesized acyl-CoA esters from fatty acid synthetase (Fas1p-Fas2p) to acyl-CoA-consuming processes; subject to starvation-induced, Grh1p-mediated unconventional secretion; protein abundance increases in response to DNA replication stress
Q0070	AI5_ALPHA	-0.781926	0.58159	0.0291879			Endonuclease I-SceIV; involved in intron mobility; encoded by a mobile group I intron within the mitochondrial COX1 gene
YGR192C	TDH3	-0.781148	0.581904	0.0345105			Glyceraldehyde-3-phosphate dehydrogenase (GAPDH), isozyme 3; involved in glycolysis and gluconeogenesis; tetramer that catalyzes the reaction of glyceraldehyde-3-phosphate to 1,3 bis-phosphoglycerate; detected in the cytoplasm and cell wall; GAPDH-derived antimicrobial peptides secreted by S. cerevisiae are active against a wide variety of wine-related yeasts and bacteria; binds AU-rich RNA
YAL008W	FUN14	-0.780943	0.581986	0.000843689	*		Mitochondrial protein of unknown function
YPR117W	YPR117W	-0.780219	0.582278	0.00107697	*		Putative protein of unknown function
YJR117W	STE24	-0.779517	0.582562	0.000181585	*		Highly conserved zinc metalloprotease; functions in two steps of a-factor maturation, C-terminal CAAX proteolysis and the first step of N-terminal proteolytic processing; contains multiple transmembrane spans; human homolog ZMPSTE24 implicated in mandibuloacral dysplasia (MAD), and can complement yeast null mutant
YPR091C	NVJ2	-0.779448	0.58259	0.000208099	*		Lipid-binding ER protein, enriched at nucleus-vacuolar junctions (NVJ); may be involved in sterol metabolism or signaling at the NVJ; contains a synaptotagmin-like-mitochondrial-lipid binding protein (SMP) domain; binds phosphatidylinositols and other lipids in a large-scale study; may interact with ribosomes, based on co-purification experiments
YDR466W	PKH3	-0.778889	0.582815	0.000288212	*		Protein kinase with similarity to mammalian PDK1 and yeast Pkh1p/Phk2p; yeast Pkh1p and Pkh2p are two redundant upstream activators of Pkc1p; identified as a multicopy suppressor of a pkh1 pkh2 double mutant
YNL015W	PBI2	-0.778197	0.583095	0.0114189			Cytosolic inhibitor of vacuolar proteinase B (PRB1); required for efficient vacuole inheritance; with thioredoxin forms protein complex LMA1, which assists in priming SNARE molecules and promotes vacuole fusion; protein abundance increases in response to DNA replication stress
YLR119W	SRN2	-0.778158	0.583111	0.0166637	*		Component of the ESCRT-I complex; ESCRT-I is involved in ubiquitin-dependent sorting of proteins into the endosome; suppressor of rna1-1 mutation; may be involved in RNA export from nucleus
YLR281C	YLR281C	-0.777622	0.583328	0.0440294	*		Putative protein of unknown function; green fluorescent protein (GFP)-fusion protein localizes to mitochondria; YLR281C is not an essential gene
YML003W	YML003W	-0.777095	0.583541	0.000760591	*		Putative protein of unknown function
YDR281C	PHM6	-0.776974	0.58359	0.0104932	*		Protein of unknown function; expression is regulated by phosphate levels
YBR064W	YBR064W	-0.776933	0.583606	0.21278			Dubious open reading frame; unlikely to encode a functional protein, based on available experimental and comparative sequence data; partially overlaps the uncharacterized ORF YBR063C
YBL111C	YBL111C	-0.773886	0.58484	0.189021			Helicase-like protein encoded within the telomeric Y' element; relocalizes from mitochondrion to cytoplasm upon DNA replication stress
YHR116W	COX23	-0.77318	0.585126	0.00155768	*		Protein that functions in mitochondrial copper homeostasis; mitochondrial intermembrane space protein; essential for functional cytochrome oxidase expression; homologous to Cox17p; contains twin cysteine-x9-cysteine motifs
YAL037W	YAL037W	-0.772574	0.585372	0.0117615			Putative protein of unknown function; YAL037W has a paralog, YOR342C, that arose from the whole genome duplication
YOL012C	HTZ1	-0.772456	0.58542	0.00577661			Histone variant H2AZ; exchanged for histone H2A in nucleosomes by the SWR1 complex; involved in transcriptional regulation through prevention of the spread of silent heterochromatin; Htz1p-containing nucleosomes facilitate RNA Pol II passage by affecting correct assembly and modification status of RNA Pol II elongation complexes and by favoring efficient nucleosome remodeling
YNL271C	BNI1	-0.772289	0.585488	0.00117002	*		Formin; polarisome component; nucleates the formation of linear actin filaments, involved in cell processes such as budding and mitotic spindle orientation which require the formation of polarized actin cables, functionally redundant with BNR1
YPL077C	YPL077C	-0.772249	0.585504	0.00392881	*		Putative protein of unknown function; regulates PIS1 expression; mutant displays spore wall assembly defect in ether sensitivity screen; YPL077C is not an essential gene; YPL077C has a paralog, YBR197C, that arose from the whole genome duplication
YML118W	NGL3	-0.770679	0.586141	0.000440565	*		3'-5' exonuclease specific for poly-A RNAs; has a domain similar to a magnesium-dependent endonuclease motif in mRNA deadenylase Ccr4p; similar to Ngl1p; NGL3 has a paralog, NGL2, that arose from the whole genome duplication
YDL238C	GUD1	-0.769815	0.586493	0.00223003	*		Guanine deaminase; a catabolic enzyme of the guanine salvage pathway producing xanthine and ammonia from guanine; activity is low in exponentially-growing cultures but expression is increased in post-diauxic and stationary-phase cultures
YFL061W	DDI2	-0.76935	0.586682	0.0254176			Cyanamide hydratase that detoxifies cyanamide; member of the HD domain metalloprotein superfamily; expression is induced over 100-fold by cyanamide and by SN2-type DNA alkylating agents such as MMS and DMA; induction decreased in rad6 and rad18 mutants; gene and protein are identical to DDI3 and Ddi3p
YNL033W	YNL033W	-0.769327	0.586691	0.0266718			Putative protein of unknown function; YNL033W has a paralog, YNL019C, that arose from a segmental duplication
YIL136W	OM45	-0.768087	0.587196	0.00132158	*		Mitochondrial outer membrane protein of unknown function; major constituent of the outer membrane, located on the outer (cytosolic) face; interacts with porin (Por1p) and with Om14p; imported via the presequence pathway involving the TOM and TIM23 complexes, then assembled in the outer membrane by Mim1p; protein abundance increases in response to DNA replication stress
YKL049C	CSE4	-0.768059	0.587207	0.0204334			Centromere protein that resembles histone H3; associated with promoters, accessible chromatin and RNA polymerase II-bound regions; phosphorylated Cse4p associates with centromeres; required for proper kinetochore function; levels regulated by E3 ubiquitin ligase Psh1p; phosphorylation of Cse4p may destabilize defective kinetochores to promote bi-orientation; ubiquitination of N terminus regulates…
YGR295C	COS6	-0.767936	0.587257	0.00993209	*		Protein of unknown function; member of the DUP380 subfamily of conserved, often subtelomerically-encoded proteins
YPR124W	CTR1	-0.767785	0.587318	0.000384572	*		High-affinity copper transporter of the plasma membrane; mediates nearly all copper uptake under low copper conditions; transcriptionally induced at low copper levels and degraded at high copper levels; protein increases in abundance and relocalizes from nucleus to plasma membrane upon DNA replication stress
YLR424W	SPP382	-0.767655	0.587372	0.00215823	*		Essential protein that forms a dimer with Ntr2p; also forms a trimer, with Ntr2p and Prp43p, that is involved in spliceosome disassembly; found also in a multisubunit complex with the splicing factor Clf1p; suppressor of prp38-1 mutation
YDR313C	PIB1	-0.767538	0.587419	0.000940433	*		RING-type ubiquitin ligase of the endosomal and vacuolar membranes; binds phosphatidylinositol(3)-phosphate; contains a FYVE finger domain
YGL007C-A	YGL007C-A	-0.767328	0.587505	0.0603433			Putative protein of unknown function; identified by gene-trapping, microarray-based expression analysis, and genome-wide homology searching; deletion exhibits slow-growth phenotype; computationally predicted to have a role in cell budding
YPR148C	YPR148C	-0.767033	0.587625	0.00290923	*		Protein of unknown function; may interact with ribosomes, based on co-purification experiments; green fluorescent protein (GFP)-fusion protein localizes to the cytoplasm in a punctate pattern
YDR386W	MUS81	-0.766227	0.587953	0.0018933	*		Subunit of structure-specific Mms4p-Mus81p endonuclease; cleaves branched DNA; involved in DNA repair, replication fork stability, and joint molecule formation/resolution during meiotic recombination; promotes template switching during break-induced replication (BIR), causing non-reciprocal translocations (NRTs); helix-hairpin-helix protein; phosphorylation of non-catalytic subunit Mms4p by Cdc28…
YPL230W	USV1	-0.763924	0.588892	0.00148005	*		Putative transcription factor containing a C2H2 zinc finger; mutation affects transcriptional regulation of genes involved in growth on non-fermentable carbon sources, response to salt stress and cell wall biosynthesis; USV1 has a paralog, RGM1, that arose from the whole genome duplication
YDR063W	AIM7	-0.763894	0.588905	0.00377079	*		Protein that interacts with Arp2/3 complex; interacts with Arp2/3 complex to stimulate actin filament debranching and inhibit actin nucleation; has similarity to Cof1p and also to human glia maturation factor (GMF); null mutant displays elevated mitochondrial genome loss
YNL188W	KAR1	-0.763138	0.589213	0.0167989	*		Protein involved in karyogamy and spindle pole body duplication; involved in karyogamy during mating; involved in spindle pole body duplication during mitosis; localizes to the half-bridge of the spindle pole body; interacts with Spc72p during karyogamy; also interacts with Cdc31p; essential gene
YCR087W	YCR087W	-0.763085	0.589235	0.218982	*		Dubious open reading frame; unlikely to encode a functional protein, based on available experimental and comparative sequence data; partially overlaps uncharacterized gene YCR087C-A; YCR087W is not an essential gene
YML020W	YML020W	-0.76307	0.589241	0.000653518	*		Putative protein of unknown function
YLR183C	TOS4	-0.76303	0.589258	0.00700814	*		Putative transcription factor, contains Forkhead Associated domain; found associated with chromatin; target of SBF transcription factor; expression is periodic and peaks in G1; involved in DNA replication checkpoint response; interacts with Rpd3 and Set3 histone deacetylase (HDAC) complexes; APCC(Cdh1) substrate; relative distribution to the nucleus increases upon DNA replication stress; TOS4 has…
YDR470C	UGO1	-0.762748	0.589373	0.000675156	*		Outer membrane component of the mitochondrial fusion machinery; binds directly to Fzo1p and Mgm1p and thus links these two GTPases during mitochondrial fusion; involved in fusion of both the outer and inner membranes; facilitates dimerization of Fzo1p during fusion; import into the outer membrane is mediated by Tom70p and Mim1p; has similarity to carrier proteins but is not likely to function as …
YJL114W	YJL114W	-0.7624	0.589515	0.0046539	*		Retrotransposon
YBR137W	YBR137W	-0.762341	0.589539	0.00233933	*		Protein with a role in ER delivery of tail-anchored membrane proteins; interacts with Sgt2p; binds to the TRC complex, which inserts proteins into the ER membrane; interacts with Msn5p karyopherin; YBR137W is not an essential gene
YLR212C	TUB4	-0.76231	0.589551	0.00114317	*		Gamma-tubulin; involved in nucleating microtubules from both the cytoplasmic and nuclear faces of the spindle pole body; protein abundance increases in response to DNA replication stress
YNL303W	YNL303W	-0.761814	0.589754	0.144497	*		Dubious open reading frame; unlikely to encode a functional protein, based on available experimental and comparative sequence data
YNL223W	ATG4	-0.760264	0.590388	0.000504906	*		Conserved cysteine protease required for autophagy; cleaves Atg8p to a form required for autophagosome and Cvt vesicle generation
YER139C	RTR1	-0.759635	0.590646	0.00285926	*		CTD phosphatase; dephosphorylates S5-P in the C-terminal domain of Rpo21p; has a cysteine-rich motif required for function and conserved in eukaryotes; shuttles between the nucleus and cytoplasm; RTR1 has a paralog, RTR2, that arose from the whole genome duplication
YDL028C	MPS1	-0.758614	0.591064	0.00157678	*		Dual-specificity kinase; autophosphorylation required for function; required for spindle pole body (SPB) duplication and spindle checkpoint function; contributes to bi-orientation by promoting formation of force-generating kinetochore-microtubule attachments in meiosis I; substrates include SPB proteins Spc42p, Spc110p, and Spc98p, mitotic exit network protein Mob1p, kinetochore protein Cnn1p, an…
YDR150W	NUM1	-0.757936	0.591342	0.0025193	*		Protein required for nuclear migration; component of the mitochondria-ER-cortex-ancor (MECA); required for the association of mitochondria with the cell cortex and for accurate distribution of mitochondrial network; interacts with Mdm36p to link the ER and motochondria at the cortex; localizes to the mother cell cortex and the bud tip; may mediate interactions of dynein and cytoplasmic microtubul…
YIR037W	HYR1	-0.757881	0.591364	0.00591809	*		Thiol peroxidase; functions as a hydroperoxide receptor to sense intracellular hydroperoxide levels and transduce a redox signal to the Yap1p transcription factor; HYR1 has a paralog, GPX1, that arose from the whole genome duplication
YDR154C	YDR154C	-0.757489	0.591525	0.03194			Dubious open reading frame; unlikely to encode a functional protein, based on available experimental and comparative sequence data; null mutant exhibits synthetic phenotype with alpha-synuclein
YIR014W	YIR014W	-0.757288	0.591607	0.0117713	*		Putative protein of unknown function; green fluorescent protein (GFP)-fusion protein localizes to the vacuole; expression directly regulated by the metabolic and meiotic transcriptional regulator Ume6p; YIR014W is a non-essential gene
YBL067C	UBP13	-0.756654	0.591867	0.000354701	*		Ubiquitin-specific protease that cleaves Ub-protein fusions; UBP13 has a paralog, UBP9, that arose from the whole genome duplication
YOR156C	NFI1	-0.756528	0.591919	0.00049813	*		SUMO E3 ligase; catalyzes sumoylation of Yku70p/Yku80p and Sir4p promoting chromatin anchoring; DNA-bound form catalyzes a DNA-damaged triggered sumoylation wave resulting in multisite modification of several DNA repair proteins, enhancing interactions between these proteins and accelerating repair; promotes telomere anchoring to the nuclear envelope; involved in maintenance of proper telomere le…
YBR012W-B	YBR012W-B	-0.756362	0.591987	0.0264948			Retrotransposon
YER115C	SPR6	-0.755429	0.59237	0.0172884			Protein of unknown function; expressed during sporulation; not required for sporulation, but gene exhibits genetic interactions with other genes required for sporulation
YPR158C-D	YPR158C-D	-0.754521	0.592743	0.206696			Retrotransposon
YDR442W	YDR442W	-0.753298	0.593246	0.213446	*		Dubious open reading frame; unlikely to encode a functional protein, based on available experimental and comparative sequence data
YMR050C	YMR050C	-0.753277	0.593255	0.182292			Retrotransposon
YML061C	PIF1	-0.753111	0.593323	0.00339584	*		DNA helicase, potent G-quadruplex DNA binder/unwinder; possesses strand annealing activity; promotes DNA synthesis during break-induced replication; important for crossover recombination; translation from different start sites produces mitochondrial and nuclear forms; nuclear form is a catalytic inhibitor of telomerase; mitochondrial form involved in DNA repair and recombination; mutations affect…
YDR022C	ATG31	-0.753002	0.593368	0.00418809	*		Autophagy-specific protein required for autophagosome formation; forms a complex with Atg17p and Atg29p that localizes other proteins to the pre-autophagosomal structure; constitutively phosphorylated, and phosphorylation of residue S174 is required for function; high-copy suppressor of CIK1 deletion
YPL119C	DBP1	-0.752852	0.593429	0.000473554	*		Putative ATP-dependent RNA helicase of the DEAD-box protein family; mutants show reduced stability of the 40S ribosomal subunit scanning through 5' untranslated regions of mRNAs; protein abundance increases in response to DNA replication stress; DBP1 has a paralog, DED1, that arose from the whole genome duplication
YGR143W	SKN1	-0.752804	0.593449	0.000780336	*		Protein involved in sphingolipid biosynthesis; type II membrane protein; SKN1 has a paralog, KRE6, that arose from the whole genome duplication
YKL193C	SDS22	-0.752385	0.593622	0.00062813	*		Regulatory subunit of the type 1 protein phosphatase (PP1) Glc7p; whether it functions as a positive or negative regulator of Glc7p is controversial; involved in the regulation of Glc7p nuclear localization and function
YLR297W	YLR297W	-0.752331	0.593644	0.00563331	*		Protein of unknown function; green fluorescent protein (GFP)-fusion protein localizes to the vacuole; not an essential gene; induced by treatment with 8-methoxypsoralen and UVA irradiation; relocalizes from nucleus to vacuole upon DNA replication stress; YLR297W has a paralog, YOR186W, that arose from the whole genome duplication
YIL024C	YIL024C	-0.751598	0.593945	0.00271063	*		Putative protein of unknown function; non-essential gene; expression directly regulated by the metabolic and meiotic transcriptional regulator Ume6p
YDR196C	CAB5	-0.751384	0.594034	0.00335173	*		Subunit of the CoA-Synthesizing Protein Complex (CoA-SPC); subunits of this complex are: Cab2p, Cab3p, Cab4p, Cab5p, Sis2p and Vhs3p; probable dephospho-CoA kinase (DPCK) that catalyzes the last step in coenzyme A biosynthesis; null mutant lethality is complemented by human homolog DCAKD and by E. coli coaE (encoding DPCK); detected in purified mitochondria in high-throughput studies; also locali…
YDR085C	AFR1	-0.749484	0.594816	0.000474303	*		Protein required for pheromone-induced projection (shmoo) formation; regulates septin architecture during mating; has an RVXF motif that mediates targeting of Glc7p to mating projections; interacts with Cdc12p; AFR1 has a paralog, YER158C, that arose from the whole genome duplication
YLR431C	ATG23	-0.748783	0.595105	0.0018755	*		Peripheral membrane protein required for autophagy and CVT; required for cytoplasm-to-vacuole targeting (Cvt) pathway and efficient macroautophagy; cycles between the phagophore assembly site (PAS) and non-PAS locations; forms a complex with Atg9p and Atg27p
YMR304W	UBP15	-0.74729	0.595721	0.000647494	*		Ubiquitin-specific protease involved in protein deubiquitination; forms a complex with AAA peroxins Pex1p and Pex6p; deubiquitinates mono- and polyubiquitinated forms of Pex5p; deubiquitinates Clb5p, counteracting APC activity, and facilitating both Clb5p accumulation and S phase entry; physically interacts with anaphase-promoting complex/cyclosome (APC/C) activator, Cdh1p; catalytic activity reg…
YJL003W	COX16	-0.747076	0.59581	0.00920067	*		Mitochondrial inner membrane protein; required for assembly of cytochrome c oxidase
YLR001C	YLR001C	-0.746596	0.596008	0.000454317	*		Putative protein of unknown function; the authentic, non-tagged protein is detected in highly purified mitochondria in high-throughput studies; predicted to be palmitoylated
YBL016W	FUS3	-0.746388	0.596094	0.0254982			Mitogen-activated serine/threonine protein kinase involved in mating; phosphoactivated by Ste7p; substrates include Ste12p, Far1p, Bni1p, Sst2p; inhibits invasive growth during mating by phosphorylating Tec1p, promoting its; inhibits recruitment of Ste5p, Cdc42p-mediated asymmetry and mating morphogenesis
YGL229C	SAP4	-0.74538	0.596511	0.000406369	*		Protein required for function of the Sit4p protein phosphatase; member of a family of similar proteins that form complexes with Sit4p, including Sap155p, Sap185p, and Sap190p; SAP4 has a paralog, SAP155, that arose from the whole genome duplication
YBL100W-B	YBL100W-B	-0.744963	0.596683	0.0228151			Retrotransposon
YOR058C	ASE1	-0.744766	0.596765	0.00678667	*		Mitotic spindle midzone-localized microtubule bundling protein; microtubule-associated protein (MAP) family member; required for spindle elongation and stabilization; undergoes cell cycle-regulated degradation by anaphase promoting complex; potential Cdc28p substrate; relative distribution to microtubules decreases upon DNA replication stress
YDL206W	YDL206W	-0.741459	0.598134	0.000398077	*		Putative protein of unknown function; YDL206W is not an essential protein
YNL026W	SAM50	-0.740987	0.59833	0.00048362	*		Component of the Sorting and Assembly Machinery (SAM) complex; the SAM (or TOB) complex is located in the mitochondrial outer membrane; the complex binds precursors of beta-barrel proteins and facilitates their outer membrane insertion; homologous to bacterial Omp85
YNL202W	SPS19	-0.740613	0.598485	0.0224018			Peroxisomal 2,4-dienoyl-CoA reductase; auxiliary enzyme of fatty acid beta-oxidation; homodimeric enzyme required for growth and sporulation on petroselineate medium; expression induced during late sporulation and in the presence of oleate
YIR013C	GAT4	-0.740525	0.598522	0.043985			Protein containing GATA family zinc finger motifs; involved in spore wall assembly; sequence similarity to GAT3, and the double mutant gat3 gat4 exhibits reduced dityrosine fluorescence relative to the single mutants
YLR241W	CSC1	-0.739968	0.598753	0.000591161	*		Calcium permeable gated cation channel; may be involved in detoxification; similar to Arabidopsis CSC1
YDR246W-A	YDR246W-A	-0.739769	0.598835	0.0372783			Putative protein of unknown function; identified by fungal homology and RT-PCR
YGR242W	YGR242W	-0.739704	0.598862	0.229074	*		Dubious open reading frame; unlikely to encode a functional protein, based on available experimental and comparative sequence data; partially overlaps the verified ORF YAP1802/YGR241C
YMR190C	SGS1	-0.739153	0.599091	0.00229138	*		RecQ family nucleolar DNA helicase; role in genome integrity maintenance, chromosome synapsis, meiotic joint molecule/crossover formation; stimulates activity of Top3p; rapidly lost in response to rapamycin in Rrd1p-dependent manner; forms nuclear foci upon DNA replication stress; yeast SGS1 complements mutations in human homolog BLM implicated in Bloom syndrome; also similar to human WRN implica…
YCR030C	SYP1	-0.738717	0.599272	0.00735362	*		Negative regulator of WASP-Arp23 complex; involved in endocytic site formation; directly inhibits Las17p stimulation of Arp23 complex-mediated actin assembly in vitro; may regulate assembly and disassembly of the septin ring; colocalizes and interacts with septin subunits; potential role in actin cytoskeletal organization
YHR182C-A	YHR182C-A	-0.738608	0.599317	0.0901485	*		Dubious open reading frame; unlikely to encode a functional protein, based on available experimental and comparative sequence data; almost completely overlaps ORF GND1/YHR183W
YHR159W	TDA11	-0.737676	0.599705	0.00157901	*		Putative protein of unknown function; green fluorescent protein (GFP)-fusion protein localizes to the cytoplasm; potential Cdc28p substrate; null mutant is sensitive to expression of the top1-T722A allele
YDR201W	SPC19	-0.736692	0.600114	0.00762548	*		Essential subunit of the Dam1 complex (aka DASH complex); complex couples kinetochores to the force produced by MT depolymerization thereby aiding in chromosome segregation; also localized to nuclear side of spindle pole body
YLR313C	SPH1	-0.735914	0.600438	0.00351714	*		Protein involved in shmoo formation and bipolar bud site selection; localizes to sites of polarized growth in a cell cycle dependent- and Spa2p-dependent manner, interacts with MAPKKs Mkk1p, Mkk2p, and Ste7p; SPH1 has a paralog, SPA2, that arose from the whole genome duplication
YGR269W	YGR269W	-0.73588	0.600452	0.0236281	*		Dubious open reading frame; unlikely to encode a functional protein, based on available experimental and comparative sequence data; partially overlaps the uncharacterized ORF HUA1/YGR268C
YKR051W	YKR051W	-0.735754	0.600504	0.00070871	*		Putative protein of unknown function
YNL077W	APJ1	-0.735679	0.600535	0.000768701	*		Chaperone with a role in SUMO-mediated protein degradation; member of the DnaJ-like family; conserved across eukaryotes; overexpression interferes with propagation of the [Psi+] prion; the authentic, non-tagged protein is detected in highly purified mitochondria in high-throughput studies; forms nuclear foci upon DNA replication stress
YOR175C	ALE1	-0.735559	0.600585	0.000206186	*		Broad-specificity lysophospholipid acyltransferase; part of MBOAT family of membrane-bound O-acyltransferases; key component of Lands cycle; may have role in fatty acid exchange at sn-2 position of mature glycerophospholipids
YMR147W	YMR147W	-0.734534	0.601012	0.000283858	*		Putative protein of unknown function
YNL273W	TOF1	-0.734314	0.601104	0.00129789	*		Subunit of a replication-pausing checkpoint complex; Tof1p-Mrc1p-Csm3p acts at the stalled replication fork to promote sister chromatid cohesion after DNA damage, facilitating gap repair of damaged DNA; interacts with the MCM helicase; relocalizes to the cytosol in response to hypoxia
YJR142W	YJR142W	-0.733617	0.601394	0.002039	*		8-oxo-dGTP diphosphatase of the Nudix hydrolase family; converts diphosphates of damaged forms of thiamin to monophosphates; GST fusion protein is a Dbf2p-Mob1p phosphorylation target in a proteome chip analysis; synthetic lethal with PH085 deletion; plays a role in restricting Ty1 transposition
YJL103C	GSM1	-0.733508	0.60144	0.000383992	*		Putative zinc cluster protein of unknown function; proposed to be involved in the regulation of energy metabolism, based on patterns of expression and sequence analysis
YGR038C-B	YGR038C-B	-0.733323	0.601517	0.213993			Retrotransposon
YHR132W-A	IGO2	-0.732327	0.601932	0.00859283	*		Protein required for initiation of G0 program; prevents degradation of nutrient-regulated mRNAs via the 5'-3' mRNA decay pathway; phosphorylated by Rim15p; GFP protein localizes to the cytoplasm and nucleus; IGO2 has a paralog, IGO1, that arose from the whole genome duplication
YNL167C	SKO1	-0.732208	0.601982	0.00074687	*		Basic leucine zipper transcription factor of the ATF/CREB family; forms a complex with Tup1p and Cyc8p to both activate and repress transcription; cytosolic and nuclear protein involved in osmotic and oxidative stress responses
YOR114W	YOR114W	-0.732167	0.601999	0.00767625	*		Putative protein of unknown function; null mutant is viable
YCL064C	CHA1	-0.731774	0.602163	0.00537146	*		Catabolic L-serine (L-threonine) deaminase; catalyzes the degradation of both L-serine and L-threonine; required to use serine or threonine as the sole nitrogen source, transcriptionally induced by serine and threonine
YIL099W	SGA1	-0.73084	0.602553	0.0257553			Intracellular sporulation-specific glucoamylase; involved in glycogen degradation; induced during starvation of a/a diploids late in sporulation, but dispensable for sporulation
YLR410W-B	YLR410W-B	-0.730454	0.602714	0.0181629			Retrotransposon
YCL069W	VBA3	-0.730439	0.602721	0.163304	*		Permease of basic amino acids in the vacuolar membrane; VBA3 has a paralog, VBA5, that arose from a segmental duplication
YDL211C	YDL211C	-0.729815	0.602981	0.00837382	*		Protein of unknown function; green fluorescent protein (GFP)-fusion protein localizes to the vacuole; YDL211C has a paralog, TDA7, that arose from the whole genome duplication
YDR208W	MSS4	-0.729613	0.603066	0.00105936	*		Phosphatidylinositol-4-phosphate 5-kinase; involved in actin cytoskeleton organization and cell morphogenesis; multicopy suppressor of stt4 mutation
YER136W	GDI1	-0.727578	0.603917	0.000507532	*		GDP dissociation inhibitor; regulates vesicle traffic in secretory pathways by regulating the dissociation of GDP from the Sec4/Ypt/rab family of GTP binding proteins
YDR369C	XRS2	-0.727553	0.603927	0.00136591	*		Protein required for DNA repair; component of the Mre11 complex, which is involved in double strand breaks, meiotic recombination, telomere maintenance, and checkpoint signaling
YBL005W-B	YBL005W-B	-0.727326	0.604022	0.040505			Retrotransposon
YMR041C	ARA2	-0.726166	0.604508	0.00118517	*		NAD-dependent arabinose dehydrogenase; involved in biosynthesis of dehydro-D-arabinono-1,4-lactone; similar to plant L-galactose dehydrogenase
YIL082W-A	YIL082W-A	-0.725947	0.6046	0.0946137			Retrotransposon
YHR156C	LIN1	-0.725409	0.604825	0.0238159			Non-essential component of U5 snRNP; nuclear protein; physically interacts with Irr1p of cohesin complex; may link together proteins involved in chromosome segregation, mRNA splicing and DNA replication
YJL161W	FMP33	-0.72504	0.60498	0.0184324			Putative protein of unknown function; the authentic, non-tagged protein is detected in highly purified mitochondria in high-throughput studies
YCR069W	CPR4	-0.724244	0.605314	0.00455545	*		Peptidyl-prolyl cis-trans isomerase (cyclophilin); catalyzes the cis-trans isomerization of peptide bonds N-terminal to proline residues; has a potential role in the secretory pathway; CPR4 has a paralog, CPR8, that arose from the whole genome duplication
YNL250W	RAD50	-0.72402	0.605408	0.00664731	*		Subunit of MRX complex with Mre11p and Xrs2p; complex is involved in processing double-strand DNA breaks in vegetative cells, initiation of meiotic DSBs, telomere maintenance, and nonhomologous end joining; forms nuclear foci upon DNA replication stress
YIR019C	FLO11	-0.723863	0.605474	0.190817			GPI-anchored cell surface glycoprotein (flocculin); required for pseudohyphal formation, invasive growth, flocculation, and biofilms; transcriptionally regulated by the MAPK pathway (via Ste12p and Tec1p) and the cAMP pathway (via Flo8p); required for formation of fibrous interconnections between cells in a colony of a wild S. cerevisiae strain; a portion is cleaved and shed from cells, and free …
YKR098C	UBP11	-0.723659	0.60556	0.00550284	*		Ubiquitin-specific protease; cleaves ubiquitin from ubiquitinated proteins; UBP11 has a paralog, UBP7, that arose from the whole genome duplication
YJR029W	YJR029W	-0.723432	0.605655	0.0337586			Retrotransposon
YMR152W	YIM1	-0.723366	0.605683	0.000189261	*		Protein of unknown function; null mutant displays sensitivity to DNA damaging agents; may have a role in lipid metabolism, based on localization to lipid droplets; the authentic, non-tagged protein is detected in highly purified mitochondria in high-throughput studies; protein abundance increases in response to DNA replication stress
YJR059W	PTK2	-0.723066	0.605809	0.000551941	*		Putative serine/threonine protein kinase; involved in regulation of ion transport across plasma membrane; enhances spermine uptake; PTK2 has a paralog, PTK1, that arose from the whole genome duplication
YML131W	YML131W	-0.722478	0.606055	0.00107329	*		Protein of unknown function; similar to medium chain dehydrogenase/reductases; expression induced by stresses including osmotic shock, DNA damaging agents, and other chemicals; GFP-fusion protein localizes to the cytoplasm; protein abundance increases in response to DNA replication stress
YLR136C	TIS11	-0.720452	0.606907	0.000880656	*		mRNA-binding protein expressed during iron starvation; binds to a sequence element in the 3'-untranslated regions of specific mRNAs to mediate their degradation; involved in iron homeostasis; protein increases in abundance and relative distribution to the nucleus increases upon DNA replication stress; TIS11 has a paralog, CTH1, that arose from the whole genome duplication
YBR140C	IRA1	-0.72024	0.606996	0.00768579	*		GTPase-activating protein; negatively regulates RAS by converting it from GTP- to the GDP-bound inactive form, required for reducing cAMP levels under nutrient limiting conditions, mediates membrane association of adenylate cyclase; mutations cause catalase T deficiency, defective glycogen synthesis and defective trehalose accumulation; IRA1 has a paralog, IRA2, that arose from the whole genome d…
YOR185C	GSP2	-0.719431	0.607337	0.0113801	*		GTP binding protein (mammalian Ranp homolog); involved in the maintenance of nuclear organization, RNA processing and transport; interacts with Kap121p, Kap123p and Pdr6p (karyophilin betas); not required for viability; protein abundance increases in response to DNA replication stress; GSP2 has a paralog, GSP1, that arose from the whole genome duplication
YLR425W	TUS1	-0.718849	0.607582	0.00249021	*		Guanine nucleotide exchange factor (GEF) that modulate Rho1p activity; involved in the cell integrity signaling pathway; interacts with Rgl1p; localization of Tus1p to the bed neck is regulated by Rgl1p; multicopy suppressor of tor2 mutation and ypk1 ypk2 double mutation; potential Cdc28p substrate
YOR192C-B	YOR192C-B	-0.718453	0.607749	0.0259199			Retrotransposon
YOR290C	SNF2	-0.717795	0.608026	0.00397916	*		Catalytic subunit of the SWI/SNF chromatin remodeling complex; involved in transcriptional regulation; contains DNA-stimulated ATPase activity; functions interdependently in transcriptional activation with Snf5p and Snf6p
YNL140C	YNL140C	-0.717616	0.608102	0.184076			Protein of unknown function; expressed at both mRNA and protein levels; partially overlaps THO2/YNL139C
YDL072C	YET3	-0.717462	0.608166	0.0177414			Protein of unknown function; YET3 null mutant decreases the level of secreted invertase; homolog of human BAP31 protein; protein abundance increases in response to DNA replication stress
YDR210W-B	YDR210W-B	-0.716893	0.608406	0.0291878			Retrotransposon
YIR016W	YIR016W	-0.716744	0.608469	0.0148315			Putative protein of unknown function; expression directly regulated by the metabolic and meiotic transcriptional regulator Ume6p; overexpression causes a cell cycle delay or arrest; non-essential gene; YIR016W has a paralog, YOL036W, that arose from the whole genome duplication
YBL080C	PET112	-0.71561	0.608947	0.00196624	*		Subunit of the trimeric GatFAB AmidoTransferase(AdT) complex; involved in the formation of Q-tRNAQ; mutation is functionally complemented by the bacterial GatB ortholog
YKL066W	YKL066W	-0.715436	0.609021	0.0131961	*		Dubious open reading frame; unlikely to encode a functional protein, based on available experimental and comparative sequence data; not conserved in closely related Saccharomyces species; partially overlaps the verified gene YNK1
YER145C-A	YER145C-A	-0.715339	0.609062	0.157195			Dubious open reading frame; unlikely to encode a functional protein, based on available experimental and comparative sequence data; almost completely overlaps verified ORF LSM5/YER146W
YOR025W	HST3	-0.714253	0.609521	0.00326339	*		Member of the Sir2 family of NAD(+)-dependent protein deacetylases; involved along with Hst4p in telomeric silencing, cell cycle progression, radiation resistance, genomic stability and short-chain fatty acid metabolism
YER012W	PRE1	-0.713944	0.609651	0.00531604	*		Beta 4 subunit of the 20S proteasome; localizes to the nucleus throughout the cell cycle
YGL088W	YGL088W	-0.713179	0.609975	0.0837884			Dubious open reading frame; unlikely to encode a functional protein, based on available experimental and comparative sequence data; partially overlaps snR10, a snoRNA required for preRNA processing
YOR317W	FAA1	-0.712833	0.610121	0.000305695	*		Long chain fatty acyl-CoA synthetase; activates imported fatty acids with a preference for C12:0-C16:0 chain lengths; functions in long chain fatty acid import; accounts for most acyl-CoA synthetase activity; localized to lipid particles; involved in sphingolipid-to-glycerolipid metabolism; forms ER foci upon DNA replication stress; FAA1 has a paralog, FAA4, that arose from the whole genome dupli…
YBL047C	EDE1	-0.712468	0.610275	0.00343243	*		Scaffold protein involved in the formation of early endocytic sites; putative regulator of cytokinesis; homo-oligomerization is required for localization to and organization of endocytic sites; has a network of interactions with other endocytic proteins; binds membranes in a ubiquitin-dependent manner; may also bind ubiquitinated membrane-associated proteins; interacts with Cmk2 and functions ups…
YDR277C	MTH1	-0.712129	0.610419	0.0187078			Negative regulator of the glucose-sensing signal transduction pathway; required for repression of transcription by Rgt1p; interacts with Rgt1p and the Snf3p and Rgt2p glucose sensors; phosphorylated by Yck1p, triggering Mth1p degradation; MTH1 has a paralog, STD1, that arose from the whole genome duplication
YOL160W	YOL160W	-0.71204	0.610456	0.183853			Dubious open reading frame; unlikely to encode a functional protein, based on available experimental and comparative sequence data
YOR149C	SMP3	-0.711789	0.610562	0.000439028	*		Alpha 1,2-mannosyltransferase; involved in glycosyl phosphatidyl inositol (GPI) biosynthesis; required for addition of the fourth, side branching mannose to the GPI core structure
YLR227W-B	YLR227W-B	-0.711455	0.610704	0.165006			Retrotransposon
YFL033C	RIM15	-0.707823	0.612243	0.00358692	*		Protein kinase involved in cell proliferation in response to nutrients; glucose-repressible; involved in signal transduction during cell proliferation in response to nutrients, specifically the establishment of stationary phase; identified as a regulator of IME2; phosphorylates Igo1p and Igo2p; substrate of Pho80p-Pho85p kinase
YPL191C	YPL191C	-0.706238	0.612916	0.00102391	*		Putative protein of unknown function; diploid deletion strain exhibits high budding index; green fluorescent protein (GFP)-fusion protein localizes to the cytoplasm; YPL191C has a paralog, YGL082W, that arose from the whole genome duplication
YDR246W	TRS23	-0.706056	0.612994	0.00062724	*		Core component of transport protein particle (TRAPP) complexes I-III; TRAPP complexes are related multimeric guanine nucleotide-exchange factor for the GTPase Ypt1p, regulating ER-Golgi traffic (TRAPPI), intra-Golgi traffic (TRAPPII), endosome-Golgi traffic (TRAPPII and III) and autophagy (TRAPPIII); human homolog is TRAPPC4
YHR101C	BIG1	-0.705728	0.613133	0.000593101	*		Integral membrane protein of the endoplasmic reticulum; required for normal content of cell wall beta-1,6-glucan
YML132W	COS3	-0.705627	0.613176	0.0152189	*		Protein involved in salt resistance; interacts with sodium:hydrogen antiporter Nha1p; member of the DUP380 subfamily of conserved, often subtelomerically-encoded proteins
YHL034W-A	YHL034W-A	-0.705411	0.613268	0.250326	*		Dubious open reading frame; unlikely to encode a functional protein, based on available experimental and comparative sequence data; overlaps ORF SBP1/YHL034C
YDR261W-B	YDR261W-B	-0.705341	0.613297	0.0343612			Retrotransposon
YAL016C-A	YAL016C-A	-0.705183	0.613365	0.176657			Dubious open reading frame; unlikely to encode a functional protein, based on available experimental and comparative sequence data; partially overlaps ORF TPD3/YAL016W
YPR201W	ARR3	-0.704956	0.613461	0.00977973			Plasma membrane metalloid/H+ antiporter; transports arsenite and antimonite; required for resistance to arsenic compounds; transcription is activated by Arr1p in the presence of arsenite
YPR127W	YPR127W	-0.704612	0.613608	0.00294285	*		Putative pyridoxine 4-dehydrogenase; differentially expressed during alcoholic fermentation; expression activated by transcription factor YRM1/YOR172W; green fluorescent protein (GFP)-fusion protein localizes to both the cytoplasm and the nucleus
YCR002C	CDC10	-0.703753	0.613973	0.00669539	*		Component of the septin ring, required for cytokinesis; septins are GTP-binding proteins that assemble into rod-like hetero-oligomers that can associate to form filaments; septin rings at the mother-bud neck act as scaffolds for recruiting cell division factors and as barriers to prevent diffusion of specific proteins between mother and daughter cells; N-terminus interacts with phosphatidylinosit…
YOR321W	PMT3	-0.70354	0.614063	0.00715388	*		Protein O-mannosyltransferase; transfers mannose residues from dolichyl phosphate-D-mannose to protein serine/threonine residues; acts in a complex with Pmt5p, can instead interact with Pmt1p in some conditions; antifungal drug target; PMT3 has a paralog, PMT2, that arose from the whole genome duplication
YOR195W	SLK19	-0.703534	0.614066	0.0313722			Kinetochore-associated protein; required for chromosome segregation and kinetochore clustering; required for normal segregation of chromosomes in meiosis and mitosis; component of the FEAR regulatory network, which promotes Cdc14p release from the nucleolus during anaphase; potential Cdc28p substrate
YPR115W	RGC1	-0.703223	0.614198	0.00100096	*		Pleckstrin homology domain containing protein; proposed to function as a glycerol channel activator; green fluorescent protein (GFP)-fusion protein localizes to the cytoplasm; RGC1 has a paralog, ASK10, that arose from the whole genome duplication
YBR059C	AKL1	-0.703202	0.614208	0.00306201	*		Ser-Thr protein kinase; member (with Ark1p and Prk1p) of the Ark kinase family; involved in endocytosis and actin cytoskeleton organization
YJL070C	YJL070C	-0.703151	0.614229	0.00197249	*		Putative metallo-dependent hydrolase superfamily protein; similar to AMP deaminases but lacks key catalytic residues and does not rescue purine nucleotide metabolic defect of quadruple aah1 ade8 amd1 his1 mutant; may regulate purine nucleotide homeostasis as overexpression in an AMD1 strain grown in adenine results in greatly reduced GDP and GTP intracellular levels; not an essential gene; YJL070…
YMR141W-A	YMR141W-A	-0.701508	0.614929	0.257729			Dubious open reading frame; unlikely to encode a functional protein, based on available experimental and comparative sequence data; overlaps the verified gene RPL13B/YMR142C
YDR505C	PSP1	-0.700279	0.615453	0.000647266	*		Asn and gln rich protein of unknown function; high-copy suppressor of POL1 (DNA polymerase alpha) and partial suppressor of CDC2 (polymerase delta) and CDC6 (pre-RC loading factor) mutations; overexpression results in growth inhibition; PSP1 has a paralog, YLR177W, that arose from the whole genome duplication
YGL161C	YIP5	-0.699767	0.615672	0.01848			Protein that interacts with Rab GTPases; localized to late Golgi vesicles; computational analysis of large-scale protein-protein interaction data suggests a possible role in vesicle-mediated transport
YPR141C	KAR3	-0.699118	0.615949	0.0232885			Minus-end-directed microtubule motor; functions in mitosis and meiosis, localizes to the spindle pole body and localization is dependent on functional Cik1p, required for nuclear fusion during mating; potential Cdc28p substrate
YJL084C	ALY2	-0.698342	0.61628	0.00138201	*		Alpha arrestin; controls nutrient-mediated intracellular sorting of permease Gap1p; interacts with AP-1 subunit Apl4p; phosphorylated by Npr1p and also by cyclin-CDK complex Pcl7p-Pho85p; promotes endocytosis of plasma membrane proteins; ALY2 has a paralog, ALY1, that arose from the whole genome duplication
YNR019W	ARE2	-0.697699	0.616555	0.000559535	*		Acyl-CoA:sterol acyltransferase; endoplasmic reticulum enzyme that contributes the major sterol esterification activity in the presence of oxygen; ARE2 has a paralog, ARE1, that arose from the whole genome duplication
YGR051C	YGR051C	-0.697234	0.616754	0.248607			Dubious open reading frame; unlikely to encode a functional protein, based on available experimental and comparative sequence data; YGR051C is not an essential gene
YLR102C	APC9	-0.696618	0.617017	0.00330753	*		Subunit of the Anaphase-Promoting Complex/Cyclosome (APC/C); APC/C is a ubiquitin-protein ligase required for degradation of anaphase inhibitors, including mitotic cyclins, during the metaphase/anaphase transition
YHL042W	YHL042W	-0.696453	0.617087	0.0107151			Putative protein of unknown function; member of the DUP380 subfamily of conserved, often subtelomerically-encoded proteins
YJL016W	YJL016W	-0.696129	0.617226	0.00060382	*		Putative protein of unknown function; GFP-fusion protein localizes to the cytoplasm; conserved in closely related Saccharomyces species
YHL050W-A	YHL050W-A	-0.695054	0.617686	0.102606			Dubious open reading frame; unlikely to encode a functional protein, based on available experimental and comparative sequence data; identified by gene-trapping, microarray-based expression analysis, and genome-wide homology searching
YDL089W	NUR1	-0.695048	0.617689	0.00498656	*		Protein involved in regulation of mitotic exit; dephosphorylation target of Cdc14p in anaphase, which promotes timely rDNA segregation and allows mitotic progression; interacts with Csm1p, Lrs4p; required for rDNA repeat stability; null mutant causes increase in unequal sister-chromatid exchange; GFP-fusion protein localizes to the nuclear periphery, possible Cdc28p substrate
YDR059C	UBC5	-0.694988	0.617715	0.0305505			Ubiquitin-conjugating enzyme; mediates selective degradation of short-lived, abnormal, or excess proteins, including histone H3; central component of the cellular stress response; expression is heat inducible; protein abundance increases in response to DNA replication stress; UBC5 has a paralog, UBC4, that arose from the whole genome duplication
YOR261C	RPN8	-0.694442	0.617948	0.0280958			Essential non-ATPase regulatory subunit of the 26S proteasome; has similarity to the human p40 proteasomal subunit and to another S. cerevisiae regulatory subunit, Rpn11p
YBR149W	ARA1	-0.6934	0.618395	0.00397793	*		NADP+ dependent arabinose dehydrogenase; involved in carbohydrate metabolism; purified as homodimer; naturally occurs with a N-terminus degradation product
YGR127W	YGR127W	-0.693386	0.618401	0.00106461	*		Putative protein of unknown function; expression is regulated by Msn2p/Msn4p, indicating a possible role in stress response
YIR023C-A	YIR023C-A	-0.692995	0.618568	0.258857			Dubious open reading frame; unlikely to encode a functional protein, based on available experimental and comparative sequence data; almost completely overlaps ORF DAL81/YIR023W
YOL050C	YOL050C	-0.692915	0.618603	0.235474	*		Dubious open reading frame; unlikely to encode a functional protein, based on available experimental and comparative sequence data; overlaps verified gene GAL11; deletion confers sensitivity to 4-(N-(S-glutathionylacetyl)amino) phenylarsenoxide (GSAO)
YBR009C	HHF1	-0.692373	0.618835	0.047589			Histone H4; core histone protein required for chromatin assembly and chromosome function; one of two identical histone proteins (see also HHF2); contributes to telomeric silencing; N-terminal domain involved in maintaining genomic integrity
YJL123C	MTC1	-0.692148	0.618931	0.00213397	*		Protein of unknown function that may interact with ribosomes; green fluorescent protein (GFP)-fusion protein localizes to the cytoplasm and to COPI-coated vesicles (early Golgi); mtc1 is synthetically lethal with cdc13-1
YOL089C	HAL9	-0.692012	0.61899	0.000721941	*		Putative transcription factor containing a zinc finger; overexpression increases salt tolerance through increased expression of the ENA1 (Na+/Li+ extrusion pump) gene while gene disruption decreases both salt tolerance and ENA1 expression; HAL9 has a paralog, TBS1, that arose from the whole genome duplication
YKL152C	GPM1	-0.691226	0.619327	0.036634			Tetrameric phosphoglycerate mutase; mediates the conversion of 3-phosphoglycerate to 2-phosphoglycerate during glycolysis and the reverse reaction during gluconeogenesis
YGL093W	SPC105	-0.690584	0.619603	0.00148148	*		Subunit of a kinetochore-microtubule binding complex; complex bridges centromeric heterochromatin and kinetochore MAPs and motors; required for sister chromatid bi-orientation and kinetochore binding of SAC components; complex also includes Kre28p; modified by sumoylation
YHR139C-A	YHR139C-A	-0.69055	0.619617	0.134256			Dubious open reading frame; unlikely to encode a functional protein, based on available experimental and comparative sequence data
YFL019C	YFL019C	-0.689734	0.619968	0.0813379			Dubious open reading frame; unlikely to encode a functional protein, based on available experimental and comparative sequence data; YFL019C is not an essential gene
YAL049C	AIM2	-0.689356	0.620131	0.00330617	*		Cytoplasmic protein involved in mitochondrial function or organization; null mutant displays reduced frequency of mitochondrial genome loss; potential Hsp82p interactor
YFR015C	GSY1	-0.688841	0.620352	0.00116913	*		Glycogen synthase; expression induced by glucose limitation, nitrogen starvation, environmental stress, and entry into stationary phase; GSY1 has a paralog, GSY2, that arose from the whole genome duplication; relocalizes from nucleus to cytoplasmic foci upon DNA replication stress
YFL054C	YFL054C	-0.688412	0.620536	0.261166	*		Putative channel-like protein; similar to Fps1p; mediates passive diffusion of glycerol in the presence of ethanol
YNL335W	DDI3	-0.688362	0.620558	0.0639527			Cyanamide hydratase that detoxifies cyanamide; member of the HD domain metalloprotein superfamily; expression is induced over 100-fold by cyanamide and by SN2-type DNA alkylating agents such as MMS and DMA; induction decreased in rad6 and rad18 mutants; gene and protein are identical to DDI2 and Ddi2p
YDR486C	VPS60	-0.686727	0.621262	0.00268833	*		Protein involved in late endosome to vacuole transport; cytoplasmic and vacuolar membrane protein; required for normal filament maturation during pseudohyphal growth; may function in targeting cargo proteins for degradation; interacts with Vta1p
YJR110W	YMR1	-0.686577	0.621326	0.00171258	*		Phosphatidylinositol 3-phosphate (PI3P) phosphatase; involved in various protein sorting pathways, including CVT targeting and endosome to vacuole transport; has similarity to the conserved myotubularin dual specificity phosphatase family
YNL159C	ASI2	-0.685391	0.621837	0.00326624	*		Subunit of the nuclear inner membrane Asi ubiquitin ligase complex; Asi complex targets both misfolded proteins and regulators of sterol biosynthesis for ubiquitin-mediated degradation; acts with Asi1p and Asi3p to ensure the fidelity of SPS-sensor signalling by targeting latent unprocessed forms of Stp1p and Stp2p and maintains the repressed state of gene expression in the absence of inducing am…
YMR086W	SEG1	-0.68471	0.622131	0.00341951	*		Component of eisosome required for proper eisosome assembly; precedes Pil1p/Lsp1p during eisosome formation, controls eisosome length and shape; diffusely distributed, forms heterogeneous patches at plasma membrane in small buds, also found in medium and large buds; expression repressed by cAMP; similar to A. gossypii SEG gene and to S. pombe Sle1p, important for generating eisosomes; SEG1 has a …
YDR440W	DOT1	-0.684669	0.622149	0.00707516	*		Nucleosomal histone H3-Lys79 methylase; methylation is required for telomeric silencing, meiotic checkpoint control, and DNA damage response
YLR258W	GSY2	-0.684667	0.622149	0.00527645	*		Glycogen synthase; expression induced by glucose limitation, nitrogen starvation, heat shock, and stationary phase; activity regulated by cAMP-dependent, Snf1p and Pho85p kinases as well as by the Gac1p-Glc7p phosphatase; GSY2 has a paralog, GSY1, that arose from the whole genome duplication; relocalizes from cytoplasm to plasma membrane upon DNA replication stress
YFL029C	CAK1	-0.684554	0.622198	0.00979694	*		Cyclin-dependent kinase-activating kinase; required for passage through the cell cycle; phosphorylates and activates Cdc28p; nucleotide-binding pocket differs significantly from those of most other protein kinases
YDL115C	IWR1	-0.684187	0.622356	0.0189796			RNA polymerase II transport factor, conserved from yeast to humans; also has a role in transporting RNA polymerase III into the nucleus; interacts with most of the RNAP II subunits; nucleo-cytoplasmic shuttling protein; deletion causes hypersensitivity to K1 killer toxin; protein increases in abundance and relocalizes from nucleus to cytoplasm upon DNA replication stress
YOL071W	SDH5	-0.683378	0.622706	0.0286811			Protein required for flavinylation of Sdh1p; binds to Sdh1p and promotes FAD cofactor attachment, which is necessary for succinate dehydrogenase (SDH) complex assembly and activity; mutations in human ortholog PGL2 are associated with neuroendocrine tumors (paraganglioma)
YGL242C	YGL242C	-0.682929	0.622899	0.00788203	*		Protein of unknown function; N-terminally propionylated in vivo; deletion mutant is viable
YDL147W	RPN5	-0.682416	0.623121	0.00409637	*		Subunit of the CSN and 26S proteasome lid complexes; similar to mammalian p55 subunit and to another S. cerevisiae regulatory subunit, Rpn7p; Rpn5p is an essential protein; the COP9 signalosome is also known as the CSN
YOR275C	RIM20	-0.681543	0.623498	0.00188086	*		Protein involved in proteolytic activation of Rim101p; part of response to alkaline pH; PalA/AIP1/Alix family member; interaction with the ESCRT-III subunit Snf7p suggests a relationship between pH response and multivesicular body formation
YOL079W	YOL079W	-0.681418	0.623552	0.191357	*		Dubious open reading frame; unlikely to encode a functional protein, based on available experimental and comparative sequence data
YMR207C	HFA1	-0.681161	0.623663	0.0103806	*		Mitochondrial acetyl-coenzyme A carboxylase; catalyzes production of malonyl-CoA in mitochondrial fatty acid biosynthesis; relocalizes from mitochondrion to cytoplasm upon DNA replication stress; genetic and comparative analysis suggests that translation begins at a non-canonical (Ile) start codon at -372 relative to the annotated start codon
YAL030W	SNC1	-0.681056	0.623709	0.0230974			Vesicle membrane receptor protein (v-SNARE); involved in the fusion between Golgi-derived secretory vesicles with the plasma membrane; proposed to be involved in endocytosis; member of the synaptobrevin/VAMP family of R-type v-SNARE proteins; SNC1 has a paralog, SNC2, that arose from the whole genome duplication
YDR133C	YDR133C	-0.681011	0.623728	0.00672242	*		Dubious open reading frame; unlikely to encode a functional protein, based on available experimental and comparative sequence data; partially overlaps YDR134C
YDR155C	CPR1	-0.680709	0.623859	0.0545832			Cytoplasmic peptidyl-prolyl cis-trans isomerase (cyclophilin); catalyzes the cis-trans isomerization of peptide bonds N-terminal to proline residues; binds the drug cyclosporin A; N-terminally propionylated in vivo; protein abundance increases in response to DNA replication stress
YJL142C	IRC9	-0.680672	0.623874	0.0740356			Dubious open reading frame; unlikely to encode a functional protein, based on available experimental and comparative sequence data; partially overlaps verified gene YJL141C; null mutant displays increased levels of spontaneous Rad52p foci
YNL145W	MFA2	-0.680547	0.623929	0.0632941			Mating pheromone a-factor; made by a cells; interacts with alpha cells to induce cell cycle arrest and other responses leading to mating; biogenesis involves C-terminal modification, N-terminal proteolysis, and export; also encoded by MFA1
YOL038W	PRE6	-0.679936	0.624193	0.0324664			Alpha 4 subunit of the 20S proteasome; may replace alpha 3 subunit (Pre9p) under stress conditions to create a more active proteasomal isoform; GFP-fusion protein relocates from cytosol to the mitochondrial surface upon oxidative stress
YOR292C	YOR292C	-0.67979	0.624256	0.00617916	*		Putative protein of unknown function; green fluorescent protein (GFP)-fusion protein localizes to the vacuole; YOR292C is not an essential gene
YLR128W	DCN1	-0.67841	0.624854	0.00634236	*		Scaffold-type E3 ligase; required for cullin neddylation and ubiquitin ligase activation; contains a ubiquitin-binding domain (UBA) for ubiquitin and Nedd8 (Rub1p) interaction and a PONY domain involved in cullin binding and neddylation
YLR386W	VAC14	-0.678398	0.624859	0.00162688	*		Enzyme regulator; involved in synthesis of phosphatidylinositol 3,5-bisphosphate, in control of trafficking of some proteins to the vacuole lumen via the MVB, and in maintenance of vacuole size and acidity; binds negative (Fig4p) and positive (Fab1p) regulators of PtdIns(3,5)P(2) to control endolysosome function; similar to mammalian Vac14p
YDR032C	PST2	-0.678059	0.625005	0.0340617			Protein with similarity to a family of flavodoxin-like proteins; induced by oxidative stress in a Yap1p dependent manner; the authentic, non-tagged protein is detected in highly purified mitochondria in high-throughput studies; protein abundance increases in response to DNA replication stress; PST2 has a paralog, RFS1, that arose from the whole genome duplication
YML065W	ORC1	-0.677755	0.625137	0.00647602	*		Largest subunit of the origin recognition complex; involved in directing DNA replication by binding to replication origins; also involved in transcriptional silencing; exhibits ATPase activity; ORC1 has a paralog, SIR3, that arose from the whole genome duplication
YER084W	YER084W	-0.677304	0.625333	0.0347927			Protein of unknown function; expressed at both mRNA and protein levels
YHR150W	PEX28	-0.676232	0.625798	0.00187271	*		Peroxisomal integral membrane peroxin; involved in the regulation of peroxisomal size, number and distribution; genetic interactions suggest that Pex28p and Pex29p act at steps upstream of those mediated by Pex30p, Pex31p, and Pex32p
YGL190C	CDC55	-0.676127	0.625843	0.00297116	*		Non-essential regulatory subunit B of protein phosphatase 2A (PP2A); localization to cytoplasm requires Zds1p and Zds2p and promotes mitotic entry; localization to nucleus prevents mitotic exit; required for correct nuclear division and chromosome segregation in meiosis; maintains nucleolar sequestration of Cdc14p during early meiosis; limits formation of PP2A-Rts1p holocomplexes to ensure timely…
YCR038C	BUD5	-0.675935	0.625926	0.00244582	*		GTP/GDP exchange factor for Rsr1p (Bud1p); required for both axial and bipolar budding patterns; mutants exhibit random budding in all cell types
YDR284C	DPP1	-0.675626	0.626061	0.00605261	*		Diacylglycerol pyrophosphate (DGPP) phosphatase; zinc-regulated vacuolar membrane-associated lipid phosphatase, dephosphorylates DGPP to phosphatidate (PA) and Pi, then PA to diacylglycerol; involved in lipid signaling and cell metabolism
YDL105W	NSE4	-0.675431	0.626145	0.003235	*		Component of the SMC5-SMC6 complex; this complex plays a key role in the removal of X-shaped DNA structures that arise between sister chromatids during DNA replication and repair
YLR255C	YLR255C	-0.675254	0.626222	0.198155			Dubious open reading frame; unlikely to encode a functional protein, based on available experimental and comparative sequence data
YJL083W	TAX4	-0.675125	0.626278	0.0135639			EH domain-containing protein; involved in regulating phosphatidylinositol 4,5-bisphosphate levels and autophagy; Irs4p and Tax4p bind and activate the PtdIns phosphatase Inp51p; Irs4p and Tax4p are involved in localizing Atg17p to the PAS; TAX4 has a paralog, IRS4, that arose from the whole genome duplication
YDR323C	PEP7	-0.674731	0.626449	0.00221531	*		Adaptor protein involved in vesicle-mediated vacuolar protein sorting; multivalent adaptor protein; facilitates vesicle-mediated vacuolar protein sorting by ensuring high-fidelity vesicle docking and fusion, which are essential for targeting of vesicles to the endosome; required for vacuole inheritance
YLR399C	BDF1	-0.67409	0.626728	0.000535418	*		Protein involved in transcription initiation; functions at TATA-containing promoters; associates with the basal transcription factor TFIID; contains two bromodomains; corresponds to the C-terminal region of mammalian TAF1; redundant with Bdf2p; BDF1 has a paralog, BDF2, that arose from the whole genome duplication
YFL007W	BLM10	-0.674077	0.626733	0.0107887	*		Proteasome activator; binds the core proteasome (CP) and stimulates proteasome-mediated protein degradation by inducing gate opening; required for sequestering CP into proteasome storage granule (PSG) during quiescent phase and for nuclear import of CP in proliferating cells; required for resistance to bleomycin, may be involved in protecting against oxidative damage; similar to mammalian PA200
YPR134W	MSS18	-0.673598	0.626941	0.00377611	*		Nuclear encoded protein needed for splicing of mitochondrial intron; required for efficient splicing of mitochondrial COX1 aI5beta intron; mss18 mutations block cleavage of 5' exon - intron junction; phenotype of intronless strain suggests additional functions
YCR075W-A	YCR075W-A	-0.673055	0.627177	0.0621515			Putative protein of unknown function; identified by homology to Ashbya gossypii; YCR075W-A has a paralog, YNR034W-A, that arose from the whole genome duplication
YGR238C	KEL2	-0.672374	0.627473	0.00294746	*		Protein that negatively regulates mitotic exit; forms a complex with Kel1p and Bud14p that regulates Bnr1p (formin) to affect actin cable assembly, cytokinesis, and polarized growth; functions in a complex with Kel1p, interacts with Tem1p and Lte1p; localizes to regions of polarized growth; potential Cdc28p substrate
YJR033C	RAV1	-0.672021	0.627627	0.00470471	*		Subunit of RAVE complex (Rav1p, Rav2p, Skp1p); the RAVE complex promotes assembly of the V-ATPase holoenzyme; required for transport between the early and late endosome/PVC and for localization of TGN membrane proteins; potential Cdc28p substrate
YOR265W	RBL2	-0.671208	0.62798	0.0289415			Protein involved in microtubule morphogenesis; required for protection from excess free beta-tubulin; proposed to be involved the folding of beta-tubulin; similar to mouse beta-tubulin cofactor A; protein abundance increases in response to DNA replication stress
YOR218C	YOR218C	-0.671189	0.627989	0.266691			Dubious open reading frame; unlikely to encode a functional protein, based on available experimental and comparative sequence data; open reading frame overlaps the verified gene RFC1/YOR217W
YPL250W-A	YPL250W-A	-0.671079	0.628037	0.259149	*		Dubious open reading frame; unlikely to encode a functional protein, based on available experimental and comparative sequence data; almost completely overlaps the verified ORF RPL36B/YPL249C-A; identified by fungal homology and RT-PCR
YDL078C	MDH3	-0.670769	0.628172	0.00652708	*		Peroxisomal malate dehydrogenase; catalyzes interconversion of malate and oxaloacetate; involved in the glyoxylate cycle
YDR207C	UME6	-0.670668	0.628216	0.00101764	*		Rpd3L histone deacetylase complex subunit; key transcriptional regulator of early meiotic genes; involved in chromatin remodeling and transcriptional repression via DNA looping; binds URS1 upstream regulatory sequence, represses transcription by recruiting conserved histone deacetylase Rpd3p (through co-repressor Sin3p) and chromatin-remodeling factor Isw2p; couples metabolic responses to nutriti…
YBR089C-A	NHP6B	-0.670611	0.628241	0.00912675	*		High-mobility group (HMG) protein; binds to and remodels nucleosomes; involved in recruiting FACT and other chromatin remodelling complexes to the chromosomes; functionally redundant with Nhp6Ap; required for transcriptional initiation fidelity of some tRNA genes; homologous to mammalian HMGB1 and HMGB2; NHP6B has a paralog, NHP6A, that arose from the whole genome duplication
YGR112W	SHY1	-0.670094	0.628466	0.00162041	*		Mitochondrial inner membrane protein required for complex IV assembly; associates with complex IV assembly intermediates and complex III/complex IV supercomplexes; similar to human SURF1 involved in Leigh Syndrome; complex IV is also known as cytochrome c oxidase
YNL173C	MDG1	-0.669144	0.62888	0.00112955	*		Plasma membrane protein; involved in G-protein mediated pheromone signaling pathway; overproduction suppresses bem1 mutations; MDG1 has a paralog, CRP1, that arose from the whole genome duplication
YHR146W	CRP1	-0.668789	0.629034	0.0135696	*		Protein that binds to cruciform DNA structures; CRP1 has a paralog, MDG1, that arose from the whole genome duplication
YML069W	POB3	-0.668746	0.629053	0.00542052	*		Subunit of the heterodimeric FACT complex (Spt16p-Pob3p); FACT associates with chromatin via interaction with Nhp6Ap and Nhp6Bp, and reorganizes nucleosomes to facilitate access to DNA by RNA and DNA polymerases; protein abundance increases in response to DNA replication stress
YML053C	YML053C	-0.668694	0.629076	0.038368			Putative protein of unknown function; green fluorescent protein (GFP)-fusion protein localizes to the cytoplasm and the nucleus; overexpression causes a cell cycle delay or arrest; YML053C is not an essential gene
YDR104C	SPO71	-0.668392	0.629207	0.00593688	*		Meiosis-specific protein required for spore wall formation; localizes to prospore membrane (PSM) and is required for PSM closure during sporulation; mediates PSM size; interacts with Spo1p and Vps13p and recruits Vps13p to the PSM during sporulation; mutants exhibit reduction in PSM PtdIns-phosphate pools; dispensable for both nuclear divisions during meiosis; contains two PH domains
YOR343W-B	YOR343W-B	-0.668129	0.629322	0.0365431			Retrotransposon
YEL074W	YEL074W	-0.668108	0.629332	0.173936			Dubious open reading frame; unlikely to encode a functional protein, based on available experimental and comparative sequence data; large scale expression analysis showed an increase in mRNA accumulation in strains mutant for exosome components
YPL069C	BTS1	-0.667946	0.629402	0.00562781	*		Geranylgeranyl diphosphate synthase (GGPS); increases the intracellular pool of geranylgeranyl diphosphate, suppressor of bet2 mutation that causes defective geranylgeranylation of small GTP-binding proteins that mediate vesicular traffic
YHR158C	KEL1	-0.66766	0.629527	0.00679436	*		Protein required for proper cell fusion and cell morphology; forms a complex with Bud14p and Kel2p that regulates Bnr1p (formin) to affect actin cable assembly, cytokinesis, and polarized growth; functions in a complex with Kel2p to negatively regulate mitotic exit, interacts with Tem1p and Lte1p; localizes to regions of polarized growth; potential Cdc28p substrate
YIL155C	GUT2	-0.667228	0.629715	0.00635481	*		Mitochondrial glycerol-3-phosphate dehydrogenase; expression is repressed by both glucose and cAMP and derepressed by non-fermentable carbon sources in a Snf1p, Rsf1p, Hap2/3/4/5 complex dependent manner
YPL017C	IRC15	-0.666471	0.630046	0.0195354			Microtubule associated protein; regulates microtubule dynamics; required for accurate meiotic chromosome segregation; null mutant displays large budded cells due to delayed mitotic progression, increased levels of spontaneous Rad52 foci; IRC15 has a paralog, LPD1, that arose from the whole genome duplication
YJR071W	YJR071W	-0.665276	0.630568	0.24969	*		Dubious open reading frame; unlikely to encode a functional protein, based on available experimental and comparative sequence data
YLR282C	YLR282C	-0.665276	0.630568	0.24969			Dubious open reading frame; unlikely to encode a functional protein, based on available experimental and comparative sequence data; deletion mutation confers an increase in Ty1 transposition
YMR181C	YMR181C	-0.66373	0.631244	0.013072			Protein of unknown function; mRNA transcribed as part of a bicistronic transcript with a predicted transcriptional repressor RGM1/YMR182C; mRNA is destroyed by nonsense-mediated decay (NMD); not an essential gene; YMR181C has a paralog, YPL229W, that arose from the whole genome duplication
YJL178C	ATG27	-0.663626	0.63129	0.00102906	*		Type I membrane protein involved in autophagy and the Cvt pathway; may be involved in membrane delivery to the phagophore assembly site
YMR315W	YMR315W	-0.663216	0.631469	0.00338513	*		Protein with NADP(H) oxidoreductase activity; transcription is regulated by Stb5p in response to NADPH depletion induced by diamide; promoter contains a putative Stb5p binding site; protein abundance increases in response to DNA replication stress
YJL120W	YJL120W	-0.662853	0.631628	0.277096			Dubious open reading frame; unlikely to encode a functional protein, based on available experimental and comparative sequence data; partially overlaps the verified gene YJL121C/RPE1; deletion confers sensitivity to GSAO
YAR007C	RFA1	-0.66198	0.63201	0.002018	*		Subunit of heterotrimeric Replication Protein A (RPA); RPA is a highly conserved single-stranded DNA binding protein involved in DNA replication, repair, and recombination; RPA protects against inappropriate telomere recombination, and upon telomere uncapping, prevents cell proliferation by a checkpoint-independent pathway; role in DNA catenation/decatenation pathway of chromosome disentangling; …
YDR488C	PAC11	-0.66182	0.63208	0.00511813	*		Dynein intermediate chain, microtubule motor protein; required for intracellular transport and cell division; acts in cytoplasmic dynein pathway; forms complex with dynein light chain Dyn2p that promotes Dyn1p homodimerization and potentiates motor processivity; Dyn2p-Pac11p complex is also important for interaction of dynein motor complex with dynactin complex; forms cortical cytoplasmic microtu…
YDR200C	VPS64	-0.661556	0.632196	0.00721382	*		Protein required for cytoplasm to vacuole targeting of proteins; forms a complex with Far3p and Far7p to Far11p involved in recovery from pheromone-induced cell cycle arrest; mutant has increased aneuploidy tolerance; VPS64 has a paralog, FAR10, that arose from the whole genome duplication
YER180C	ISC10	-0.661317	0.632301	0.0180587	*		Protein required for sporulation; transcript is induced 7.5 hours after induction of meiosis, expected to play significant role in the formation of reproductive cells
YOL057W	YOL057W	-0.661197	0.632353	0.00384039	*		Dipeptidyl-peptidase III; cleaves dipeptides from the amino terminus of target proteins; highly active on synthetic substrate Arg-Arg-2-naphthylamide; mammalian ortholog may be a biomarker for some cancers
YDR276C	PMP3	-0.659723	0.633	0.0560121			Small plasma membrane protein; confers resistance to amphotericin B and is a potential target of this common antifungal drug; related to a family of plant polypeptides that are overexpressed under high salt concentration or low temperature; not essential for viability; deletion causes hyperpolarization of the plasma membrane potential
YDR229W	IVY1	-0.658304	0.633623	0.00245084	*		Phospholipid-binding protein that interacts with both Ypt7p and Vps33p; may partially counteract the action of Vps33p and vice versa, localizes to the rim of the vacuole as cells approach stationary phase
YAL042C-A	YAL042C-A	-0.658179	0.633678	0.132573			Dubious open reading frame; unlikely to encode a functional protein, based on available experimental and comparative sequence data; partially overlaps verified ORF ERV46/YAL042W; YAL042C-A is a non-essential gene
YFR021W	ATG18	-0.658107	0.633709	0.0030938	*		Phosphoinositide binding protein; required for vesicle formation in autophagy and the cytoplasm-to-vacuole targeting (Cvt) pathway; binds both phosphatidylinositol (3,5)-bisphosphate and phosphatidylinositol 3-phosphate; WD-40 repeat protein; relocalizes from vacuole to cytoplasm upon DNA replication stress; has 4 mammalian homologs WIPI1, WIPI2, WIPI3 and WIPI4/WDR45; mutations in human WDR45 ca…
YGR139W	YGR139W	-0.658018	0.633748	0.255742			Dubious open reading frame; unlikely to encode a functional protein, based on available experimental and comparative sequence data
YPL141C	FRK1	-0.657877	0.63381	0.00417797	*		Protein kinase of unknown cellular role; green fluorescent protein (GFP)-fusion protein localizes to the cytoplasm; interacts with rRNA transcription and ribosome biogenesis factors and the long chain fatty acyl-CoA synthetase Faa3p; FRK1 has a paralog, KIN4, that arose from the whole genome duplication
YBR225W	YBR225W	-0.657238	0.634091	0.00392146	*		Putative protein of unknown function; non-essential gene identified in a screen for mutants affected in mannosylphophorylation of cell wall components
YGL084C	GUP1	-0.657068	0.634166	0.00224914	*		Plasma membrane protein involved in remodeling GPI anchors; member of the MBOAT family of putative membrane-bound O-acyltransferases; role in misfolded protein quality control; proposed to be involved in glycerol transport; homolog of the mammalian Hedgehog pathway modulator HHATL; GUP1 has a paralog, GUP2, that arose from the whole genome duplication
YDR357C	CNL1	-0.656906	0.634237	0.0581804			Subunit of the BLOC-1 complex involved in endosomal maturation; interacts with Msb3p; null mutant is sensitive to drug inducing secretion of vacuolar cargo; green fluorescent protein (GFP)-fusion protein localizes to the cytoplasm
YDR106W	ARP10	-0.656332	0.634489	0.0463568			Component of the dynactin complex; localized to the pointed end of the Arp1p filament; may regulate membrane association of the complex
YDR499W	LCD1	-0.655882	0.634687	0.0100296	*		Essential protein required for the DNA integrity checkpoint pathways; interacts physically with Mec1p; putative homolog of S. pombe Rad26 and human ATRIP; forms nuclear foci upon DNA replication stress
YCL023C	YCL023C	-0.65573	0.634754	0.29202			Dubious open reading frame; unlikely to encode a functional protein, based on available experimental and comparative sequence data; partially overlaps verified ORF KCC4
YER132C	PMD1	-0.655036	0.63506	0.00510248	*		Protein with an N-terminal kelch-like domain; putative negative regulator of early meiotic gene expression; required, with Mds3p, for growth under alkaline conditions; PMD1 has a paralog, MDS3, that arose from the whole genome duplication
YAR027W	UIP3	-0.652896	0.636003	0.0222362			Putative integral membrane protein of unknown function; interacts with Ulp1p at the nuclear periphery; member of DUP240 gene family
YJL149W	DAS1	-0.651432	0.636648	0.00161875	*		Putative SCF ubiquitin ligase F-box protein; interacts physically with both Cdc53p and Skp1 and genetically with CDC34; similar to putative F-box protein YDR131C
YJR027W	YJR027W	-0.651317	0.636699	0.0923564			Retrotransposon
YER041W	YEN1	-0.650287	0.637154	0.00207982	*		Holliday junction resolvase; promotes template switching during break-induced replication (BIR), causing non-reciprocal translocations (NRTs); localization is cell-cycle dependent and regulated by Cdc28p phosphorylation; homolog of human GEN1; similar to S. cerevisiae endonuclease Rth1p
YBR138C	YBR138C	-0.648882	0.637774	0.0158594	*		Cytoplasmic protein of unknown function; APCC(Cdh1) substrate; potentially phosphorylated by Cdc28p; YBR138C is not an essential gene
YNL187W	SWT21	-0.648331	0.638018	0.00305339	*		Protein involved in mRNA splicing; contains a consensus nuclear export signal (NES) sequence similar to the consensus sequence recognized by Crm1p; interacts genetically with Prp40p and Tgs1p; contains WD40 repeats
YDL077C	VAM6	-0.648126	0.638109	0.00243336	*		Guanine nucleotide exchange factor for the GTPase Gtr1p; subunit of the HOPS endocytic tethering complex; vacuole membrane protein that functions as a Rab GTPase effector, interacting with both GTP- and GDP-bound conformations of Ypt7p, facilitating tethering and promoting several membrane fusion events at the late endosome and vacuole; required for both membrane and protein trafficking
YGL006W	PMC1	-0.647738	0.63828	0.00450453	*		Vacuolar Ca2+ ATPase involved in depleting cytosol of Ca2+ ions; prevents growth inhibition by activation of calcineurin in the presence of elevated concentrations of calcium; similar to mammalian PMCA1a
YBR094W	PBY1	-0.646668	0.638754	0.00369282	*		Putative tubulin tyrosine ligase associated with P-bodies; forms cytoplasmic foci upon DNA replication stress
YOR028C	CIN5	-0.646263	0.638933	0.00489558	*		Basic leucine zipper (bZIP) transcription factor of the yAP-1 family; physically interacts with the Tup1-Cyc8 complex and recruits Tup1p to its targets; mediates pleiotropic drug resistance and salt tolerance; nuclearly localized under oxidative stress and sequestered in the cytoplasm by Lot6p under reducing conditions; CIN5 has a paralog, YAP6, that arose from the whole genome duplication
YJR140W-A	YJR140W-A	-0.645826	0.639127	0.204894			Dubious open reading frame; unlikely to encode a functional protein, based on available experimental and comparative sequence data; completely overlaps the verified gene HIR3; identified by gene-trapping, microarray-based expression analysis, and genome-wide homology searching
YLR115W	CFT2	-0.645303	0.639359	0.00470284	*		Subunit of the mRNA cleavage and polyadenlylation factor (CPF); required for pre-mRNA cleavage, polyadenylation and poly(A) site recognition, 43% similarity with the mammalian CPSF-100 protein.
YCL040W	GLK1	-0.645005	0.63949	0.0577223			Glucokinase; catalyzes the phosphorylation of glucose at C6 in the first irreversible step of glucose metabolism; one of three glucose phosphorylating enzymes; expression regulated by non-fermentable carbon sources; GLK1 has a paralog, EMI2, that arose from the whole genome duplication
YOL063C	CRT10	-0.644695	0.639628	0.00426188	*		Protein involved in transcriptional regulation of RNR2 and RNR3; expression of the gene is induced by DNA damage and null mutations confer increased resistance to hydroxyurea; N-terminal region has a leucine repeat and a WD40 repeat
YLR093C	NYV1	-0.644382	0.639767	0.00713645	*		v-SNARE component of the vacuolar SNARE complex; involved in vesicle fusion; inhibits ATP-dependent Ca(2+) transport activity of Pmc1p in the vacuolar membrane
YLR006C	SSK1	-0.643907	0.639977	0.00306448	*		Cytoplasmic phosphorelay intermediate osmosensor and regulator; part of a two-component signal transducer that mediates osmosensing via a phosphorelay mechanism; required for mitophagy; dephosphorylated form is degraded by the ubiquitin-proteasome system; potential Cdc28p substrate
YPL136W	YPL136W	-0.643407	0.640199	0.263316			Dubious open reading frame; unlikely to encode a functional protein, based on available experimental and comparative sequence data; completely overlaps the verified gene GIP3/YPL137C
YJL102W	MEF2	-0.642987	0.640386	0.00929719			Mitochondrial elongation factor involved in translational elongation
YGL082W	YGL082W	-0.642857	0.640443	0.00340194	*		Putative protein of unknown function; predicted prenylation/proteolysis target of Afc1p and Rce1p; green fluorescent protein (GFP)-fusion protein localizes to the cytoplasm and nucleus; not an essential gene; YGL082W has a paralog, YPL191C, that arose from the whole genome duplication
YNL279W	PRM1	-0.642819	0.64046	0.0132042			Pheromone-regulated multispanning membrane protein; involved in membrane fusion during mating; predicted to have 5 transmembrane segments and a coiled coil domain; localizes to the shmoo tip; regulated by Ste12p
YIL071C	PCI8	-0.6427	0.640513	0.0024972	*		Possible shared subunit of Cop9 signalosome (CSN) and eIF3; binds eIF3b subunit Prt1p, has possible dual functions in transcriptional and translational control, contains a PCI (Proteasome-COP9 signalosome (CSN)-eIF3) domain
YKL123W	YKL123W	-0.642178	0.640745	0.189384			Dubious open reading frame; unlikely to encode a functional protein, based on available experimental and comparative sequence data; partially overlaps the verified gene SSH4
YLR132C	USB1	-0.641662	0.640974	0.00602839	*		Putative phosphodiesterase specific for U6 snRNA 3' end modification; trims the 3' poly(u) tract to leave a terminal 3' phosphate; human homolog, hUSB1 (aka C16orf57) produces a 2',3' cyclic phosphate; mutations in hUSB1 are associated with a rare skin condition (OMIM 604173); essential protein that localizes to the nucleus and mitochondria; overexpression suppresses the respiratory defects of ox…
YGR107W	YGR107W	-0.641529	0.641033	0.163719			Dubious open reading frame; unlikely to encode a functional protein, based on available experimental and comparative sequence data
YOL026C	MIM1	-0.640549	0.641469	0.0268277			Mitochondrial protein required for outer membrane protein import; cooperates with Tom70p to import the subset of proteins with multiple alpha-helical transmembrane segments, including Ugo1p, Tom20p, and others; present in a complex with Mim2p in the outer membrane that may create a local environment to facilitate membrane insertion of substrate proteins; also has a role in assembly of Tom20p into…
YJR114W	YJR114W	-0.640131	0.641655	0.284644	*		Dubious open reading frame; unlikely to encode a functional protein, based on available experimental and comparative sequence data; partially overlaps the verified ORF RSM7/YJR113C
YDL139C	SCM3	-0.639687	0.641852	0.035464			Nonhistone component of centromeric chromatin; binds to histone H3 variant, Cse4p, and recruits it to centromeres; involved in the assembly and maintenance of Cse4-H4 at centromeres; required for kinetochore assembly and G2/M progression; may protect Cse4p from ubiquitylation; homolog of mammalian HJURP
YDR542W	PAU10	-0.638837	0.64223	0.213069	*		Protein of unknown function; member of the seripauperin multigene family encoded mainly in subtelomeric regions
YGL127C	SOH1	-0.638484	0.642388	0.0148528	*		Subunit of the RNA polymerase II mediator complex; associates with core polymerase subunits to form the RNA polymerase II holoenzyme; involved in telomere maintenance; conserved with other metazoan MED31 subunits
YER104W	RTT105	-0.638326	0.642458	0.00351005	*		Protein with a role in regulation of Ty1 transposition
YGR226C	YGR226C	-0.636928	0.643081	0.269431	*		Dubious open reading frame; unlikely to encode a functional protein, based on available experimental and comparative sequence data; not conserved in closely related Saccharomyces species; overlaps significantly with a verified ORF, AMA1/YGR225W
YOR089C	VPS21	-0.636473	0.643284	0.040693			Endosomal Rab family GTPase; required for endocytic transport and sorting of vacuolar hydrolases; required for endosomal localization of the CORVET complex; required with YPT52 for MVB biogenesis and sorting; involved in autophagy and ionic stress tolerance; geranylgeranylation required for membrane association; protein abundance increases in response to DNA replication stress; mammalian Rab5 hom…
YJL001W	PRE3	-0.635605	0.643671	0.00622561	*		Beta 1 subunit of the 20S proteasome; responsible for cleavage after acidic residues in peptides
YGR132C	PHB1	-0.634645	0.644099	0.00308062	*		Subunit of the prohibitin complex (Phb1p-Phb2p); prohibitin is a 1.2 MDa ring-shaped inner mitochondrial membrane chaperone that stabilizes newly synthesized proteins; determinant of replicative life span; involved in mitochondrial segregation; prohibitin deficiency induces a mitochondrial unfolded protein response (mtUPR)
YKR019C	IRS4	-0.634589	0.644124	0.0139888	*		EH domain-containing protein; involved in regulating phosphatidylinositol 4,5-bisphosphate levels and autophagy; Irs4p and Tax4p bind and activate the PtdIns phosphatase Inp51p; Irs4p and Tax4p are involved in localizing Atg17p to the PAS; IRS4 has a paralog, TAX4, that arose from the whole genome duplication
YJR138W	IML1	-0.633821	0.644467	0.010646	*		GTPase-activating protein (GAP) subunit of the Iml1p/SEACIT complex; SEACIT (Iml1p-Npr2p-Npr3p) is a subcomplex of the SEA complex, a coatomer-related complex that associates dynamically with the vacuole; Iml1p functions in the SEACIT complex as a GAP for the Rag family GTPase Gtr1p (EGOC subunit), resulting in the inhibition of TORC1 signaling in response to amino acid deprivation; the Iml1p/SEA…
YGL177W	YGL177W	-0.631924	0.645315	0.0726672			Dubious open reading frame; unlikely to encode a functional protein, based on available experimental and comparative sequence data
YJR083C	ACF4	-0.631297	0.645596	0.0173193	*		Protein of unknown function; computational analysis of large-scale protein-protein interaction data suggests a possible role in actin cytoskeleton organization; potential Cdc28p substrate
YFL060C	SNO3	-0.630078	0.646142	0.310747			Protein of unknown function; nearly identical to Sno2p; expression is induced before the diauxic shift and also in the absence of thiamin
YKL025C	PAN3	-0.629551	0.646378	0.00285631	*		Essential subunit of the Pan2p-Pan3p poly(A)-ribonuclease complex; poly (A) mRNA binding subunit which recruits mRNA to the complex; the Pan2p-Pan3p complex controls poly(A) tail length and regulates the stoichiometry and activity of postreplication repair complexes
YOR002W	ALG6	-0.628323	0.646928	0.0210473			Alpha 1,3 glucosyltransferase; involved in transfer of oligosaccharides from dolichyl pyrophosphate to asparagine residues of proteins during N-linked protein glycosylation; mutations in human ortholog are associated with disease
YJR025C	BNA1	-0.628209	0.646979	0.0086179	*		3-hydroxyanthranilic acid dioxygenase; required for the de novo biosynthesis of NAD from tryptophan via kynurenine; expression regulated by Hst1p
YDR504C	SPG3	-0.627126	0.647465	0.00411699	*		Protein required for high temperature survival during stationary phase; not required for growth on nonfermentable carbon sources
YDL070W	BDF2	-0.626673	0.647668	0.00148278	*		Protein involved in transcription initiation; acts at TATA-containing promoters; associates with the basal transcription factor TFIID; contains two bromodomains; corresponds to the C-terminal region of mammalian TAF1; redundant with Bdf1p; protein abundance increases in response to DNA replication stress; BDF2 has a paralog, BDF1, that arose from the whole genome duplication
YOR279C	RFM1	-0.626489	0.647751	0.0638474			Component of the Sum1p-Rfm1p-Hst1p complex; Rfm1p tethers the Hst1p histone deacetylase to the DNA-binding protein Sum1p; complex is involved in transcriptional repression of middle sporulation genes and in initiation of DNA replication
YBR073W	RDH54	-0.625836	0.648044	0.00547724	*		DNA-dependent ATPase; DNA recombination/repair translocase, supercoils DNA and promotes DNA strand opening; stimulates strand exchange by modifying dsDNA topology; involved in recombinational repair of DNA double-strand breaks (DSBs) during mitosis and meiosis; phosphorylated in Mec1p-, Rad53p-dependent way in response to one DSB; contributes to remodelling of nucleosomes; proposed to be involved…
YNL102W	POL1	-0.625083	0.648382	0.00472106	*		Catalytic subunit of the DNA polymerase I alpha-primase complex; required for the initiation of DNA replication during mitotic DNA synthesis and premeiotic DNA synthesis
YCL038C	ATG22	-0.624886	0.648471	0.00773318	*		Vacuolar integral membrane protein required for efflux of amino acids; required for efflux of amino acids during autophagic body breakdown in the vacuole; null mutation causes a gradual loss of viability during starvation
YHL006W-A	YHL006W-A	-0.624576	0.64861	0.214891			Dubious open reading frame; unlikely to encode a functional protein, based on available experimental and comparative sequence data; overlaps ORF STE20/YHL007C
YDR027C	VPS54	-0.624426	0.648678	0.00594259	*		Component of the GARP (Golgi-associated retrograde protein) complex; GARP is required for the recycling of proteins from endosomes to the late Golgi, and for mitosis after DNA damage induced checkpoint arrest; potentially phosphorylated by Cdc28p; members of the GARP complex are Vps51p-Vps52p-Vps53p-Vps54p
YDR513W	GRX2	-0.624264	0.648751	0.0707473			Cytoplasmic glutaredoxin; thioltransferase, glutathione-dependent disulfide oxidoreductase involved in maintaining redox state of target proteins, also exhibits glutathione peroxidase activity, expression induced in response to stress; GRX2 has two in-frame start codons resulting in a shorter isoform that is retained in the cytosol and a longer form translocated to the mitochondrial matrix; GRX2 …
YNR044W	AGA1	-0.624145	0.648804	0.0458624	*		Anchorage subunit of a-agglutinin of a-cells; highly O-glycosylated protein with N-terminal secretion signal and C-terminal signal for addition of GPI anchor to cell wall, linked to adhesion subunit Aga2p via two disulfide bonds; AGA1 has a paralog, FIG2, that arose from the whole genome duplication
YMR037C	MSN2	-0.623468	0.649109	0.00332421	*		Stress-responsive transcriptional activator; activated in stochastic pulses of nuclear localization in response to various stress conditions; binds DNA at stress response elements of responsive genes; relative distribution to nucleus increases upon DNA replication stress
YHR198C	AIM18	-0.62303	0.649306	0.00635677	*		Putative protein of unknown function; the authentic, non-tagged protein is detected in highly purified mitochondria in high-throughput studies; null mutant displays elevated frequency of mitochondrial genome loss
YGR212W	SLI1	-0.621665	0.64992	0.00908803	*		N-acetyltransferase; confers resistance to the sphingolipid biosynthesis inhibitor myriocin (ISP-1) by converting it into N-acetyl-myriocin, co-operates with Ypk1p in mediating resistance to myriocin
YDR518W	EUG1	-0.621654	0.649926	0.00152352	*		Protein disulfide isomerase of the endoplasmic reticulum lumen; EUG1 has a paralog, PDI1, that arose from the whole genome duplication; function overlaps with that of Pdi1p; may interact with nascent polypeptides in the ER
YDR076W	RAD55	-0.621136	0.650159	0.0102891			Protein that stimulates strand exchange; stimulates strand exchange by stabilizing the binding of Rad51p to single-stranded DNA; involved in the recombinational repair of double-strand breaks in DNA during vegetative growth and meiosis; forms heterodimer with Rad57p
YPL152W	RRD2	-0.620369	0.650504	0.00297464	*		Peptidyl-prolyl cis/trans-isomerase; also activates the phosphotyrosyl phosphatase activity of protein phosphatase 2A (PP2A); regulates G1 phase progression, the osmoresponse, microtubule dynamics; subunit of the Tap42p-Pph21p-Rrd2p complex; protein abundance increases in response to DNA replication stress
YEL064C	AVT2	-0.620046	0.65065	0.0022895	*		Putative transporter; member of a family of seven S. cerevisiae genes (AVT1-7) related to vesicular GABA-glycine transporters
YBR049C	REB1	-0.619551	0.650874	0.00751162	*		RNA polymerase I enhancer binding protein; DNA binding protein that binds to genes transcribed by both RNA polymerase I and RNA polymerase II; required for termination of RNA polymerase I transcription; Reb1p bound to DNA acts to block RNA polymerase II readthrough transcription
YDL090C	RAM1	-0.619413	0.650936	0.00575181	*		Beta subunit of the CAAX farnesyltransferase (FTase); this complex prenylates the a-factor mating pheromone and Ras proteins; required for the membrane localization of Ras proteins and a-factor; homolog of the mammalian FTase beta subunit
YKR003W	OSH6	-0.618567	0.651318	0.0045513	*		Member of an oxysterol-binding protein family; overlapping, redundant functions in sterol metabolism and which collectively perform a function essential for viability; GFP-fusion protein localizes to the cell periphery; overexpression extends lifespan by promoting vacuolar fusion; OSH6 has a paralog, OSH7, that arose from the whole genome duplication
YGR179C	OKP1	-0.617705	0.651707	0.0194343	*		Outer kinetochore protein required for accurate chromosome segregation; component of COMA (Ctf19p, Okp1p, Mcm21p, Ame1p) a kinetochore sub-complex which functions as a platform for kinetochore assembly; orthologous to human centromere constitutive-associated network (CCAN) subunit CENP-Q and fission yeast fta7
YJL049W	YJL049W	-0.616981	0.652034	0.0270128	*		Putative protein of unknown function; YJL049W is a non-essential gene
YPL249C	GYP5	-0.616514	0.652245	0.00828627	*		GTPase-activating protein (GAP) for yeast Rab family members; involved in ER to Golgi trafficking; exhibits GAP activity toward Ypt1p that is stimulated by Gyl1p, also acts on Sec4p; interacts with Gyl1p, Rvs161p and Rvs167p; involved in recruiting Rvs167p to the bud tip during polarized growth; relocalizes from bud neck to cytoplasm upon DNA replication stress; GYP5 has a paralog, GYL1, that aro…
YGR176W	YGR176W	-0.615745	0.652593	0.234389	*		Dubious open reading frame; unlikely to encode a functional protein, based on available experimental and comparative sequence data
YER160C	YER160C	-0.61516	0.652857	0.0728935			Retrotransposon
YGL160W	AIM14	-0.614083	0.653345	0.00396983	*		NADPH oxidase localized to the perinuclear ER; produces superoxide from NADPH; overexpression causes MCA1 dependent apoptosis; likely involved in superoxide-mediated regulation of the actin cytoskeleton; member of a conserved superfamily of NADPH oxidases (NOX enzymes); has similarity to iron/copper reductases (FRE1-8), particularly Fre8p
YDR034C-D	YDR034C-D	-0.614074	0.653349	0.0400845			Retrotransposon
YLL024C	SSA2	-0.613821	0.653464	0.032051	*		ATP-binding protein; involved in protein folding and vacuolar import of proteins; member of heat shock protein 70 (HSP70) family; associated with the chaperonin-containing T-complex; present in the cytoplasm, vacuolar membrane and cell wall; 98% identical to paralog Ssa1p, but has distinct functional specificity in propagation of yeast [URE3] prions and vacuolar-mediated degradation of gluconeoge…
YJL115W	ASF1	-0.61362	0.653555	0.0208955	*		Nucleosome assembly factor; involved in chromatin assembly and disassembly, anti-silencing protein that causes derepression of silent loci when overexpressed; plays a role in regulating Ty1 transposition; relocalizes to the cytosol in response to hypoxia
YPR197C	YPR197C	-0.613163	0.653762	0.0229706			Dubious open reading frame; unlikely to encode a functional protein, based on available experimental and comparative sequence data; overlaps ORF SGE1/YPR198W
YDR269C	YDR269C	-0.612385	0.654114	0.276791			Dubious open reading frame; unlikely to encode a functional protein, based on available experimental and comparative sequence data
YEL049W	PAU2	-0.612339	0.654135	0.0507109			Member of the seripauperin multigene family; encoded mainly in subtelomeric region; active during alcoholic fermentation; regulated by anaerobiosis; negatively regulated by oxygen; repressed by heme
YDL155W	CLB3	-0.612312	0.654148	0.00475051	*		B-type cyclin involved in cell cycle progression; activates Cdc28p to promote the G2/M transition; may be involved in DNA replication and spindle assembly; accumulates during S phase and G2, then targeted for ubiquitin-mediated degradation; relative distribution to the nucleus increases upon DNA replication stress; CLB3 has a paralog, CLB4, that arose from the whole genome duplication
YJR085C	YJR085C	-0.612109	0.65424	0.0548313			Protein of unknown function; GFP-fusion protein is induced in response to the DNA-damaging agent MMS; the authentic, non-tagged protein is detected in highly purified mitochondria in high-throughput studies; protein abundance increases in response to DNA replication stress
YLR317W	YLR317W	-0.612081	0.654252	0.0233168			Dubious open reading frame; unlikely to encode a functional protein, based on available experimental and comparative sequence data; may be part of a bicistronic transcript with NKP2/YLR315W; overlaps the verified ORF TAD3/YLR316C
YDR149C	YDR149C	-0.612044	0.654269	0.325056			Dubious open reading frame; unlikely to encode a functional protein, based on available experimental and comparative sequence data; overlaps the verified gene NUM1/YDR150W; null mutation blocks anaerobic growth
YBL070C	YBL070C	-0.611	0.654743	0.327325	*		Dubious open reading frame; unlikely to encode a functional protein, based on available experimental and comparative sequence data
YIL105C	SLM1	-0.608617	0.655825	0.00242017	*		Phosphoinositide PI4,5P(2) binding protein, forms a complex with Slm2p; acts downstream of Mss4p in a pathway regulating actin cytoskeleton organization in response to stress; phosphorylated by the TORC2 complex; protein abundance increases in response to DNA replication stress; SLM1 has a paralog, SLM2, that arose from the whole genome duplication
YMR253C	YMR253C	-0.608411	0.655919	0.0180068	*		Putative protein of unknown function; green fluorescent protein (GFP)-fusion protein localizes to the cytoplasm in a punctate pattern; YMR253C is not an essential gene
YNL321W	VNX1	-0.607735	0.656226	0.0448893			Calcium/H+ antiporter localized to the endoplasmic reticulum membrane; member of the calcium exchanger (CAX) family; potential Cdc28p substrate
YOL109W	ZEO1	-0.606693	0.6567	0.08366			Peripheral membrane protein of the plasma membrane; interacts with Mid2p; regulates the cell integrity pathway mediated by Pkc1p and Slt2p; the authentic protein is detected in a phosphorylated state in highly purified mitochondria
YGR294W	PAU12	-0.606174	0.656937	0.139126	*		Protein of unknown function; member of the seripauperin multigene family encoded mainly in subtelomeric regions
YJR022W	LSM8	-0.606128	0.656957	0.303843			Lsm (Like Sm) protein; forms heteroheptameric complex (with Lsm2p, Lsm3p, Lsm4p, Lsm5p, Lsm6p, and Lsm7p) that is part of spliceosomal U6 snRNP and is also implicated in processing of pre-tRNA, pre-snoRNA, and pre-rRNA
YEL005C	VAB2	-0.605491	0.657248	0.00522669	*		Subunit of the BLOC-1 complex involved in endosomal maturation; interacts with Vps21p-GFP; has potential role in vacuolar function, as suggested by its ability to bind Vac8p; likely member of; Vab2p-GFP-fusion localizes to cytoplasm in punctate pattern
YLR154W-A	YLR154W-A	-0.605237	0.657364	0.078776			Dubious open reading frame; unlikely to encode a functional protein, based on available experimental and comparative sequence data; encoded within the 25S rRNA gene on the opposite strand
YJR126C	VPS70	-0.602997	0.658385	0.00376519	*		Protein of unknown function involved in vacuolar protein sorting
YDR169C	STB3	-0.602909	0.658425	0.00395232	*		Ribosomal RNA processing element (RRPE)-binding protein; involved in the glucose-induced transition from quiescence to growth; restricted to nucleus in quiescent cells, released into cytoplasm after glucose repletion; binds Sin3p; relative distribution to the nucleus increases upon DNA replication stress
YMR172W	HOT1	-0.602809	0.658471	0.0205494	*		Transcription factor for glycerol biosynthetic genes; required for the transient induction of glycerol biosynthetic genes GPD1 and GPP2 in response to high osmolarity; targets Hog1p to osmostress responsive promoters; has similarity to Msn1p and Gcr1p
YKL133C	YKL133C	-0.602659	0.658539	0.0092105	*		Putative protein of unknown function; not required for growth of cells lacking the mitochondrial genome (null mutation does not confer a petite-negative phenotype); YKL133C has a paralog, MGR3, that arose from the whole genome duplication
YKR095W	MLP1	-0.602521	0.658602	0.0158699	*		Myosin-like protein associated with the nuclear envelope; nuclear basket protein that connects the nuclear pore complex with the nuclear interior; involved with Tel1p in telomere length control; involved with Pml1p and Pml39p in nuclear retention of unspliced mRNAs; MLP1 has a paralog, MLP2, that arose from the whole genome duplication
YCR014C	POL4	-0.601575	0.659034	0.0326092			DNA polymerase IV; undergoes pair-wise interactions with Dnl4p-Lif1p and Rad27p to mediate repair of DNA double-strand breaks by non-homologous end joining (NHEJ); homologous to mammalian DNA polymerase beta
Q0110	BI2	-0.601223	0.659195	0.047707			Mitochondrial mRNA maturase with a role in splicing; encoded by both exon and intron sequences of partially processed COB mRNA
YJL048C	UBX6	-0.600669	0.659448	0.0145578	*		UBX (ubiquitin regulatory X) domain-containing protein; interacts with Cdc48p, transcription is repressed when cells are grown in media containing inositol and choline; UBX6 has a paralog, UBX7, that arose from the whole genome duplication
YNL267W	PIK1	-0.600592	0.659483	0.00758003	*		Phosphatidylinositol 4-kinase; catalyzes first step in the biosynthesis of phosphatidylinositol-4,5-biphosphate; may control cytokinesis through the actin cytoskeleton; may control nonselective autophagy and mitophagy through trafficking of Atg9p
YDL132W	CDC53	-0.600154	0.659683	0.00586694	*		Cullin; structural protein of SCF complexes (which also contain Skp1p, Cdc34p, Hrt1p and an F-box protein) involved in ubiquitination; SCF promotes the G1-S transition by targeting G1 cyclins and the Cln-CDK inhibitor Sic1p for degradation
YDR244W	PEX5	-0.599681	0.6599	0.00847015	*		Peroxisomal membrane signal receptor for peroxisomal matrix proteins; receptor for the C-terminal tripeptide signal sequence (PTS1) of peroxisomal matrix proteins; required for peroxisomal matrix protein import; also proposed to have PTS1-receptor independent functions
YOR363C	PIP2	-0.599561	0.659955	0.00706222	*		Autoregulatory, oleate-activated transcription factor; subunit of a heterodimeric complex with Oaf1p, which binds to oleate-response elements (ORE) in the promoter of genes involved in beta-oxidation of fatty acids, peroxisome organization and biogenesis, activating transcription in the presence of oleate; PIP2 has a paralog, OAF1, that arose from the whole genome duplication
YBR200W-A	YBR200W-A	-0.59925	0.660097	0.319812			Putative protein of unknown function; identified by fungal homology and RT-PCR
YMR176W	ECM5	-0.598971	0.660225	0.0101102	*		Subunit of the Snt2C complex; physically associates with Snt2p and Rpd3p; along with Snt2p, recruits Rpd3p to a small number of promoters; also colocalizes with Snt2p, independently of Rpd3p, to promoters of stress response genes in response to oxidative stress; contains ATP/GTP-binding site motif A; null mutant exhibits increased cellular volume, large drooping buds with elongated necks; relativ…
YOR017W	PET127	-0.598278	0.660542	0.00877136	*		Protein with a role in 5'-end processing of mitochondrial RNAs; located in the mitochondrial membrane
YPL127C	HHO1	-0.598045	0.660648	0.0024987	*		Histone H1, linker histone with roles in meiosis and sporulation; decreasing levels early in sporulation may promote meiosis, and increasing levels during sporulation facilitate compaction of spore chromatin; binds to promoters and within genes in mature spores; may be recruited by Ume6p to promoter regions, contributing to transcriptional repression outside of meiosis; suppresses DNA repair invo…
YGL262W	YGL262W	-0.597768	0.660775	0.0334199			Putative protein of unknown function; null mutant displays elevated sensitivity to expression of a mutant huntingtin fragment or of alpha-synuclein; YGL262W is not an essential gene
YOR245C	DGA1	-0.59749	0.660903	0.00505926	*		Diacylglycerol acyltransferase; catalyzes the terminal step of triacylglycerol (TAG) formation, acylates diacylglycerol using acyl-CoA as an acyl donor; Lro1p and Dga1p can O-acylate ceramides; localized to lipid particles
Q0160	SCEI	-0.596878	0.661183	0.267993			I-SceI DNA endonuclease; encoded by the mitochondrial group I intron of the 21S_rRNA gene; mediates gene conversion that propagates the intron into intron-less copies of the 21S_rRNA gene
YMR302C	YME2	-0.596345	0.661428	0.00417925	*		Integral inner mitochondrial membrane protein; role in maintaining mitochondrial nucleoid structure and number; mutants exhibit an increased rate of mitochondrial DNA escape; shows some sequence similarity to exonucleases
YGL180W	ATG1	-0.595778	0.661687	0.00367197	*		Protein serine/threonine kinase; required for vesicle formation in autophagy and the cytoplasm-to-vacuole targeting (Cvt) pathway; structurally required for phagophore assembly site formation; during autophagy forms a complex with Atg13p and Atg17p; essential for cell cycle progression from G2/M to G1 under nitrogen starvation
YNL121C	TOM70	-0.595754	0.661699	0.0120664	*		Component of the TOM (translocase of outer membrane) complex; involved in the recognition and initial import steps for all mitochondrially directed proteins; acts as a receptor for incoming precursor proteins; TOM70 has a paralog, TOM71, that arose from the whole genome duplication
YMR122C	YMR122C	-0.595337	0.66189	0.283405	*		Dubious open reading frame; unlikely to encode a functional protein, based on available experimental and comparative sequence data
YOL087C	DUF1	-0.593591	0.662691	0.00683056	*		Ubiquitin-binding protein of unknown function; contains one WD40 repeat in a beta-propeller fold; green fluorescent protein (GFP)-fusion protein localizes to the cytoplasm; homolog of human WDR48/UAF1, which is involved in regulating the Fanconi anemia pathway; deletion mutant is sensitive to various chemicals including phenanthroline, sanguinarine, and nordihydroguaiaretic acid
YOR389W	YOR389W	-0.59352	0.662724	0.0419715			Putative protein of unknown function; expression regulated by copper levels
YBR113W	YBR113W	-0.592288	0.66329	0.342048			Dubious open reading frame; unlikely to encode a functional protein, based on available experimental and comparative sequence data; partially overlaps the verified gene CYC8
YKL069W	YKL069W	-0.592253	0.663306	0.017405			Methionine-R-sulfoxide reductase; reduces the R enantiomer of free Met-SO, in contrast to Ycl033Cp which reduces Met-R-SO in a peptide linkage; has a role in protection against oxidative stress; relative distribution to the nucleus increases upon DNA replication stress
YLR120C	YPS1	-0.591196	0.663792	0.0352412			Aspartic protease; hyperglycosylated member of the yapsin family of proteases, attached to the plasma membrane via a glycosylphosphatidylinositol (GPI) anchor; involved in nutrient limitation-induced cleavage of the extracellular inhibitory domain of signaling mucin Msb2p, resulting in activation of the filamentous growth MAPK pathway; involved with other yapsins in the cell wall integrity respon…
YOR329C	SCD5	-0.590863	0.663946	0.0123702	*		Protein required for normal actin organization and endocytosis; targeting subunit for protein phosphatase type 1; undergoes Crm1p-dependent nuclear-cytoplasmic shuttling; multicopy suppressor of clathrin deficiency
YPR049C	ATG11	-0.590804	0.663973	0.0091896	*		Adapter protein for pexophagy and the Cvt targeting pathway; directs receptor-bound cargo to the phagophore assembly site (PAS) for packaging into vesicles; required for recruiting other proteins to the PAS; recruits Dnm1p to facilitate fission of mitochondria that are destined for removal by mitophagy
YAL016C-B	YAL016C-B	-0.590776	0.663986	0.326423	*		Dubious open reading frame; unlikely to encode a functional protein, based on available experimental and comparative sequence data
YDL065C	PEX19	-0.590065	0.664313	0.0726158			Chaperone and import receptor for newly-synthesized class I PMPs; binds peroxisomal membrane proteins (PMPs) in the cytoplasm and delivers them to the peroxisome for subsequent insertion into the peroxisomal membrane; interacts with Myo2p and contributes to peroxisome partitioning
YOL045W	PSK2	-0.590047	0.664321	0.0104208	*		PAS-domain containing serine/threonine protein kinase; regulates sugar flux and translation in response to an unknown metabolite by phosphorylating Ugp1p and Gsy2p (sugar flux) and Caf20p, Tif11p and Sro9p (translation); PSK2 has a paralog, PSK1, that arose from the whole genome duplication
YPR108W-A	YPR108W-A	-0.58992	0.66438	0.317783			Putative protein of unknown function; identified by fungal homology and RT-PCR
YBR286W	APE3	-0.589899	0.664389	0.0219024			Vacuolar aminopeptidase Y; processed to mature form by Prb1p
YIL146C	ATG32	-0.589706	0.664478	0.00662543	*		Mitochondrial outer membrane protein required to initiate mitophagy; recruits the autophagy adaptor protein Atg11p and the ubiquitin-like protein Atg8p to the mitochondrial surface to initiate mitophagy, the selective vacuolar degradation of mitochondria in response to starvation; can promote pexophagy when placed ectopically in the peroxisomal membrane; regulates mitophagy and ethanol production…
YBL052C	SAS3	-0.589546	0.664552	0.0284216	*		Histone acetyltransferase catalytic subunit of NuA3 complex; acetylates histone H3, involved in transcriptional silencing; homolog of the mammalian MOZ proto-oncogene; mutant has aneuploidy tolerance; sas3gcn5 double mutation is lethal
YDR318W	MCM21	-0.588771	0.664909	0.0152026	*		Component of the kinetochore sub-complex COMA; COMA (Ctf19p, Okp1p, Mcm21p, Ame1p) bridges kinetochore subunits in contact with centromeric DNA with subunits bound to microtubules during kinetochore assembly; involved in minichromosome maintenance; modified by sumoylation; orthologous to human centromere constitutive-associated network (CCAN) subunit CENP-O and fission yeast mal2
[truncated: 4,125 more rows]

## Sheet: Table S3
Genes and lncRNAs expressed at a higher level in roots
[truncated: 4,891 more rows]

[truncated: 5 more sheets: Table S4, Table S5, Table S6, Table S7, Table S8]
